# Supplementary material for: Substituting random forest for multiple linear regression improves binding affinity prediction of scoring functions: Cyscore as a case study
Source: BMC Bioinformatics. 2014 Aug 27;15(1):291. doi: 10.1186/1471-2105-15-291 (PMC4153907; doi:10.1186/1471-2105-15-291)
Supplement: Supplementary file 1 — Additional file 1: CV. This CSV file contains the PDB IDs and measured binding affinities of the protein-ligand complexes in the five partitions of PDBbind v2013 refined set for cross validation purpose. (CSV 35 KB) [file 12859_2014_6553_MOESM1_ESM.csv]

Partition	PDB	pKd
1	2r58	2.00
1	3ao4	2.07
1	3l7d	2.18
1	2aac	2.22
1	1ew8	2.26
1	3dyo	2.30
1	4g0y	2.30
1	3t0d	2.37
1	3dxg	2.40
1	3l79	2.46
1	3g30	2.51
1	4g0q	2.52
1	3gvb	2.59
1	3a1e	2.66
1	3bra	2.70
1	1rql	2.75
1	3djx	2.81
1	3zt2	2.84
1	1iih	2.89
1	2fw6	2.92
1	2vmc	2.94
1	3imc	2.96
1	1ecq	3.00
1	3ime	3.00
1	1ws5	3.03
1	1f74	3.05
1	1y1z	3.08
1	3f78	3.10
1	2ymd	3.16
1	3dxh	3.19
1	1ew9	3.22
1	2uy3	3.22
1	3ta1	3.25
1	3d52	3.28
1	1d7j	3.30
1	3hcm	3.30
1	2pnc	3.33
1	2vc7	3.36
1	2fzg	3.38
1	1l83	3.40
1	2vvp	3.40
1	2sim	3.42
1	3nik	3.45
1	2p3i	3.48
1	1utn	3.49
1	2vw1	3.52
1	1v2r	3.55
1	3ff3	3.57
1	1d7i	3.60
1	3afk	3.60
1	3jzj	3.61
1	2rk8	3.64
1	3oy8	3.66
1	1c3x	3.68
1	3d7b	3.69
1	1pdz	3.70
1	3n7a	3.70
1	1grp	3.72
1	3fjg	3.73
1	2x09	3.76
1	3ao2	3.77
1	1nje	3.80
1	3ai8	3.81
1	3lzz	3.84
1	3spf	3.86
1	1m0q	3.89
1	1avn	3.90
1	2vhj	3.90
1	1kuk	3.91
1	2a5b	3.93
1	1mrs	3.96
1	4agn	3.97
1	1e5j	4.00
1	2buv	4.00
1	3a1c	4.00
1	1v2w	4.01
1	2qrm	4.03
1	1li2	4.04
1	2w66	4.05
1	3m3c	4.06
1	2rke	4.08
1	3g2n	4.09
1	3iod	4.10
1	3oyw	4.11
1	4de2	4.12
1	2v2q	4.15
1	3d51	4.15
1	1v2s	4.17
1	1hi3	4.19
1	3sv2	4.19
1	3djp	4.20
1	1kv5	4.22
1	3kyq	4.22
1	3h78	4.24
1	1m5w	4.27
1	1e2l	4.29
1	1amk	4.30
1	3ivg	4.30
1	1ajq	4.31
1	4rsk	4.32
1	2ha5	4.34
1	3su2	4.35
1	1bhf	4.38
1	2hjb	4.39
1	4dy6	4.40
1	3rsx	4.41
1	4ek9	4.42
1	3m3e	4.43
1	2wbg	4.45
1	1jaq	4.48
1	4dhl	4.48
1	3hl8	4.49
1	3sw8	4.50
1	4g90	4.51
1	2a4m	4.52
1	3r6u	4.52
1	1oko	4.54
1	1utc	4.55
1	3rr4	4.55
1	2jiw	4.59
1	4g8y	4.59
1	2pyy	4.60
1	2x0y	4.60
1	3lgs	4.61
1	2xm2	4.62
1	3qtv	4.65
1	2ha2	4.66
1	1xge	4.68
1	3ujd	4.69
1	2dw7	4.70
1	3k5i	4.70
1	1v2t	4.71
1	3ebo	4.72
1	1w4p	4.74
1	3lcv	4.74
1	3o5n	4.76
1	3d50	4.77
1	3eb1	4.79
1	3bpc	4.80
1	1f8e	4.82
1	2gzl	4.82
1	3vd4	4.82
1	1n51	4.85
1	2w4x	4.85
1	3ru1	4.85
1	3lp4	4.88
1	2vo5	4.89
1	3cf8	4.90
1	1h1p	4.92
1	2y7k	4.93
1	2vo4	4.94
1	2x95	4.95
1	1uz8	4.96
1	3veh	4.96
1	1byk	5.00
1	1ql7	5.00
1	2vxn	5.00
1	3omc	5.00
1	4dds	5.01
1	2qt5	5.03
1	3s76	5.05
1	2c3l	5.07
1	3qyy	5.08
1	1ez9	5.10
1	1w7g	5.10
1	3p4v	5.10
1	1yp9	5.11
1	1qaw	5.12
1	4f1l	5.12
1	2yaz	5.14
1	1qk3	5.15
1	3b27	5.16
1	1ft7	5.18
1	1oxr	5.19
1	1nw5	5.21
1	1o5c	5.22
1	2hxm	5.22
1	3iof	5.22
1	3qxt	5.22
1	1q8w	5.24
1	4e81	5.24
1	3n9s	5.26
1	3bbf	5.28
1	1h6h	5.30
1	3ebb	5.30
1	1hk4	5.31
1	3ozs	5.33
1	3hkq	5.34
1	2gkl	5.35
1	3mf5	5.36
1	4el5	5.37
1	4f7v	5.38
1	1bp0	5.40
1	1r9l	5.40
1	2jdm	5.40
1	2j47	5.41
1	1h0a	5.44
1	3u10	5.44
1	1q65	5.46
1	2hf8	5.47
1	2cbv	5.48
1	1pyn	5.49
1	3bvb	5.49
1	2wqp	5.51
1	1oe8	5.52
1	3hzm	5.52
1	2olb	5.54
1	3v78	5.54
1	3uzj	5.55
1	3bex	5.57
1	1f4x	5.59
1	1vfn	5.60
1	3u5j	5.61
1	3ldp	5.62
1	3gy3	5.63
1	1z9g	5.64
1	3s8l	5.64
1	2aod	5.66
1	2h15	5.67
1	2cbu	5.68
1	4det	5.68
1	1jsv	5.70
1	2h3e	5.70
1	3d4y	5.70
1	1obx	5.72
1	4dkp	5.72
1	1qy2	5.74
1	3gy2	5.74
1	2qta	5.76
1	2boj	5.77
1	1hmt	5.79
1	2q88	5.80
1	1ols	5.82
1	3iue	5.82
1	1k4g	5.85
1	1u1w	5.85
1	2z94	5.85
1	3tcg	5.87
1	2eg7	5.89
1	3uev	5.89
1	3old	5.90
1	1kyv	5.92
1	1qka	5.92
1	3kgu	5.92
1	1kv1	5.94
1	1o36	5.96
1	1uwt	5.97
1	1ado	6.00
1	1jq8	6.00
1	2izl	6.00
1	3bze	6.00
1	1b5h	6.01
1	3coy	6.02
1	1n8v	6.03
1	2ce9	6.03
1	3bgb	6.05
1	1g7q	6.06
1	2nnd	6.06
1	3b25	6.07
1	2wc3	6.08
1	1ogx	6.09
1	1m2q	6.10
1	2wed	6.10
1	1g32	6.11
1	1nc1	6.12
1	3qfy	6.12
1	1zs0	6.15
1	1d6v	6.17
1	4aq4	6.17
1	1tq4	6.19
1	1owe	6.20
1	4ad2	6.20
1	2xda	6.22
1	3pb3	6.22
1	1hnn	6.24
1	1wcq	6.26
1	3bfu	6.27
1	4djw	6.28
1	1lag	6.30
1	2vrj	6.30
1	2bal	6.31
1	1w3j	6.32
1	1ex8	6.33
1	1xq0	6.34
1	2p09	6.35
1	1c5q	6.36
1	1hbv	6.37
1	3qlm	6.37
1	10gs	6.40
1	1yvm	6.40
1	3kmc	6.40
1	2cgf	6.41
1	3k5x	6.41
1	1fh9	6.43
1	2jh5	6.44
1	3qw5	6.45
1	2xdx	6.46
1	1f4g	6.48
1	3gsm	6.48
1	3s0b	6.49
1	2usn	6.51
1	1alw	6.52
1	1zhy	6.52
1	2pfy	6.52
1	3o9p	6.52
1	3ama	6.53
1	2zfs	6.54
1	1dhj	6.55
1	1yda	6.55
1	1sld	6.57
1	3qox	6.57
1	3pb9	6.58
1	1izi	6.59
1	3gs6	6.59
1	2euk	6.60
1	3ip6	6.60
1	1afk	6.62
1	2vwc	6.62
1	2yfe	6.63
1	2d3z	6.64
1	3mzc	6.65
1	1pxp	6.66
1	3g19	6.67
1	2qbs	6.68
1	2xn5	6.69
1	1f3e	6.70
1	2evl	6.70
1	3pck	6.70
1	2jdu	6.72
1	3l4v	6.72
1	1add	6.74
1	3dgo	6.74
1	2on6	6.76
1	1qb1	6.77
1	3su0	6.79
1	3c88	6.80
1	1fhd	6.82
1	1uwf	6.82
1	2rfh	6.82
1	3dnj	6.82
1	1bhx	6.84
1	1lkk	6.85
1	1xt8	6.85
1	3pyy	6.86
1	1xka	6.88
1	1sb1	6.89
1	2f34	6.89
1	3r4n	6.89
1	1a9m	6.92
1	2d3u	6.92
1	3uex	6.92
1	1gvw	6.96
1	3t84	6.97
1	4fai	6.99
1	1gj6	7.00
1	3bbb	7.00
1	3t82	7.00
1	4fm7	7.00
1	3igp	7.02
1	4av4	7.03
1	2jxr	7.05
1	3s0d	7.05
1	1ydd	7.07
1	1xpz	7.08
1	1b32	7.10
1	3ebi	7.10
1	1b52	7.12
1	2x2r	7.12
1	1o3d	7.13
1	2vot	7.14
1	1pxn	7.15
1	3fql	7.15
1	1o2h	7.17
1	2xj2	7.18
1	2j7h	7.19
1	2pqb	7.20
1	4g8n	7.20
1	4b73	7.21
1	2er6	7.22
1	3m35	7.22
1	4avh	7.23
1	3ikg	7.24
1	1jet	7.25
1	3p3r	7.25
1	3cz1	7.26
1	1kel	7.28
1	2qoa	7.28
1	3u7l	7.28
1	1sw1	7.30
1	2vvn	7.30
1	3s8x	7.30
1	1qf1	7.32
1	3pww	7.32
1	2vvs	7.34
1	3s6t	7.35
1	1fao	7.37
1	2qi0	7.38
1	1b55	7.40
1	1owh	7.40
1	2i3h	7.40
1	3up2	7.40
1	1q5k	7.42
1	1b5j	7.43
1	1vzq	7.44
1	4avj	7.44
1	1yei	7.46
1	3kyg	7.46
1	3own	7.47
1	2qwe	7.48
1	3nyx	7.49
1	1lah	7.52
1	2mas	7.52
1	3myq	7.52
1	1lpk	7.55
1	3b50	7.55
1	3suf	7.56
1	2pyn	7.57
1	3cda	7.58
1	1lpz	7.60
1	3gc4	7.60
1	1ftm	7.61
1	2aoe	7.62
1	3o4k	7.62
1	1uvt	7.64
1	3l0v	7.64
1	1nny	7.66
1	4e5w	7.66
1	1w0z	7.68
1	3miy	7.68
1	1izh	7.70
1	1uou	7.70
1	2zjw	7.70
1	3i51	7.70
1	4fsl	7.70
1	1j4r	7.72
1	1j36	7.74
1	1sbg	7.74
1	2ccc	7.76
1	2qm9	7.77
1	3uw4	7.77
1	2i19	7.80
1	3qgy	7.80
1	1nvs	7.82
1	2ptz	7.82
1	3prs	7.82
1	1a94	7.85
1	1lst	7.85
1	3sut	7.85
1	1h2t	7.89
1	3rz5	7.89
1	1b6j	7.92
1	3sbi	7.92
1	2ewa	7.94
1	1epo	7.96
1	2e1w	7.96
1	3bgq	7.96
1	3uuo	7.96
1	1dqn	8.00
1	1r0p	8.00
1	2e94	8.00
1	2z8e	8.00
1	3gkz	8.00
1	3sio	8.00
1	2cc7	8.01
1	1vyf	8.05
1	2xxt	8.05
1	4b8y	8.05
1	3lil	8.08
1	1fzj	8.10
1	2cf8	8.10
1	3nx7	8.10
1	1o5r	8.12
1	3b4f	8.14
1	1w5v	8.15
1	3bu1	8.15
1	3rz8	8.17
1	3hit	8.19
1	1h1d	8.22
1	3d1y	8.22
1	3f16	8.23
1	1nvq	8.25
1	2cbj	8.27
1	1tom	8.30
1	3d20	8.30
1	4afg	8.30
1	1hwr	8.33
1	1h23	8.35
1	3d83	8.36
1	2nnp	8.37
1	4a6b	8.38
1	1fq5	8.40
1	1z1h	8.40
1	2qbp	8.40
1	3b68	8.40
1	3sww	8.40
1	1i9p	8.41
1	2xbv	8.43
1	2xyf	8.44
1	1i9m	8.48
1	2uxz	8.48
1	2g5u	8.49
1	2vh0	8.51
1	1rp7	8.52
1	2q64	8.52
1	3hvh	8.52
1	3kjd	8.54
1	3v51	8.55
1	3ejr	8.57
1	3b66	8.60
1	3ryz	8.62
1	1mue	8.64
1	3s71	8.64
1	2qd6	8.68
1	1jgl	8.70
1	1t7j	8.70
1	2fmb	8.70
1	2uwo	8.70
1	2y7z	8.70
1	3ge7	8.70
1	4a7i	8.70
1	1b6k	8.74
1	3rz1	8.74
1	1x38	8.77
1	4e4l	8.77
1	3rt4	8.80
1	2zxg	8.82
1	2avo	8.85
1	1n3i	8.89
1	3ekp	8.89
1	1kzn	8.92
1	1nfw	8.96
1	3v5p	8.96
1	1mq5	9.00
1	2p4y	9.00
1	3nw9	9.00
1	2q54	9.01
1	3vfb	9.04
1	3hb4	9.05
1	3gba	9.07
1	3sue	9.08
1	1h22	9.10
1	3o56	9.10
1	2wb5	9.13
1	8cpa	9.15
1	3ozg	9.19
1	1fcz	9.22
1	1x39	9.22
1	3rwp	9.22
1	2xab	9.27
1	3p8n	9.28
1	1bv7	9.30
1	3nu6	9.30
1	1bn1	9.34
1	1ebz	9.40
1	2o4r	9.40
1	1hsh	9.42
1	1qbs	9.47
1	1m4h	9.52
1	3g0w	9.52
1	1dmp	9.55
1	3s56	9.62
1	4b7r	9.64
1	1eby	9.70
1	4fk6	9.70
1	3p3g	9.74
1	3nuo	9.80
1	2std	9.85
1	2drc	9.89
1	3rlb	9.92
1	1bnn	10.00
1	1gar	10.00
1	1nm6	10.05
1	2p16	10.10
1	2qi7	10.21
1	1hvs	10.30
1	1c4u	10.37
1	1msm	10.48
1	1if7	10.52
1	1qbr	10.57
1	2zx6	10.60
1	3cs7	10.68
1	4agc	10.70
1	1ebg	10.82
1	1hvi	10.92
1	4ase	11.00
1	1x1z	11.06
1	2i4v	11.20
1	3k8q	11.28
1	2x00	11.33
1	1lyb	11.42
1	2i4u	11.57
1	4dfg	11.74
2	3c2f	2.00
2	2w8w	2.12
2	1x8d	2.21
2	1ajp	2.23
2	3ao1	2.26
2	3kgq	2.30
2	1m0o	2.31
2	6rnt	2.37
2	3l7b	2.40
2	1tok	2.47
2	3bf1	2.52
2	3b3s	2.55
2	2r5a	2.60
2	3lvw	2.67
2	1pfu	2.72
2	2bet	2.77
2	3lka	2.82
2	3udh	2.85
2	1ugp	2.89
2	3alt	2.92
2	1f4e	2.96
2	4dst	2.96
2	1ws4	3.00
2	1utm	3.01
2	2ha3	3.03
2	1uj5	3.05
2	1ugw	3.09
2	3c2r	3.11
2	3f34	3.16
2	1axz	3.20
2	1k1y	3.22
2	1px4	3.23
2	3t1l	3.26
2	3tfu	3.28
2	1phw	3.30
2	1pzp	3.31
2	4b0b	3.33
2	1tnh	3.37
2	1toj	3.39
2	1m83	3.40
2	3d8y	3.40
2	2w08	3.42
2	1moq	3.46
2	3gx0	3.48
2	1gz9	3.51
2	3lcu	3.52
2	2cle	3.55
2	3dx1	3.58
2	2fzk	3.60
2	3b3x	3.60
2	3sk2	3.61
2	4agl	3.65
2	3pcn	3.66
2	3ioc	3.68
2	1bcj	3.70
2	1wht	3.70
2	2vfk	3.71
2	2am4	3.72
2	1f5k	3.74
2	3d6q	3.76
2	3nq3	3.78
2	2hb1	3.80
2	1hn4	3.82
2	2wzs	3.85
2	1aj7	3.87
2	2ctc	3.89
2	1slg	3.90
2	2vuk	3.90
2	1pr5	3.92
2	2cbz	3.93
2	2fpz	3.96
2	1v11	3.98
2	1lgw	4.00
2	2ot1	4.00
2	3ijh	4.00
2	3fzn	4.01
2	2x96	4.03
2	1r4w	4.05
2	3fjz	4.05
2	8a3h	4.06
2	3kwa	4.08
2	1c5t	4.10
2	1p19	4.11
2	3a1d	4.12
2	3ozt	4.13
2	2vt3	4.15
2	3sur	4.15
2	3qfd	4.17
2	3b3w	4.19
2	1c5y	4.20
2	3qx5	4.20
2	1pzi	4.22
2	2jke	4.23
2	1li3	4.25
2	2vzr	4.28
2	1v2l	4.29
2	1det	4.30
2	3moe	4.30
2	2tpi	4.31
2	1olx	4.33
2	3uvx	4.34
2	1dy4	4.36
2	3b24	4.38
2	3djo	4.39
2	1no6	4.41
2	3uxd	4.41
2	2pu2	4.43
2	3pxf	4.43
2	2v86	4.46
2	1qan	4.48
2	1hi4	4.49
2	3kmy	4.49
2	1gi7	4.51
2	1ctt	4.52
2	2ra6	4.52
2	3h30	4.53
2	1szd	4.54
2	3b2q	4.55
2	3suv	4.55
2	3f3t	4.59
2	1pa9	4.60
2	2v54	4.60
2	3d7k	4.60
2	1f4f	4.62
2	3f5k	4.62
2	1bzj	4.66
2	3ddf	4.66
2	2nsl	4.68
2	4agp	4.69
2	2fu8	4.70
2	3kiv	4.70
2	2qrh	4.71
2	3f6g	4.72
2	2e2p	4.74
2	3g2j	4.75
2	1str	4.77
2	3iqu	4.77
2	3g2k	4.79
2	3dnd	4.80
2	1v1j	4.82
2	2pwg	4.82
2	3a1s	4.83
2	1qji	4.85
2	3cj2	4.85
2	3zyf	4.85
2	3pju	4.88
2	3d4z	4.89
2	3juq	4.91
2	1jqy	4.92
2	3iqj	4.93
2	2vpe	4.94
2	1dar	4.96
2	2vjx	4.96
2	3zsq	4.96
2	1c84	5.00
2	1sbr	5.00
2	3cfn	5.00
2	3p9m	5.00
2	2d0k	5.02
2	1mfa	5.04
2	4euo	5.05
2	2xm1	5.07
2	3tb6	5.08
2	1kmy	5.10
2	2h5a	5.10
2	3syr	5.10
2	2h6q	5.11
2	1uv6	5.12
2	1gcz	5.13
2	3tao	5.14
2	1s38	5.15
2	3lqi	5.16
2	2qrg	5.18
2	1rnt	5.19
2	1o2r	5.21
2	1ucn	5.22
2	2rfy	5.22
2	3lq2	5.22
2	1b4z	5.23
2	1s89	5.24
2	2bfr	5.25
2	2x7u	5.27
2	3o5x	5.28
2	1o0f	5.30
2	3gpo	5.30
2	1mfd	5.31
2	3q1x	5.33
2	3k4q	5.34
2	3hkn	5.35
2	1gpk	5.37
2	1g3e	5.38
2	1qbv	5.39
2	1f8b	5.40
2	1trd	5.40
2	2qg2	5.40
2	1gja	5.42
2	1syi	5.44
2	4dju	5.44
2	1g7f	5.47
2	2r0z	5.47
2	2zkj	5.48
2	1tys	5.49
2	3ga5	5.49
2	3da9	5.51
2	1ydr	5.52
2	3iog	5.52
2	2y7i	5.54
2	1g3d	5.55
2	2jdn	5.56
2	3coz	5.57
2	1fo0	5.59
2	2wca	5.60
2	1ejn	5.62
2	3lpl	5.62
2	3l1n	5.63
2	2ojg	5.64
2	4deu	5.64
2	2erz	5.66
2	2pqz	5.67
2	2q8z	5.68
2	1a99	5.70
2	1n1m	5.70
2	2i4z	5.70
2	3eks	5.70
2	2qg0	5.72
2	3m3z	5.73
2	1zdp	5.74
2	3ivx	5.74
2	4a95	5.76
2	2xp7	5.77
2	2y5h	5.79
2	4g8v	5.80
2	1urg	5.82
2	3qqa	5.82
2	1o2w	5.85
2	2e5y	5.85
2	3e5u	5.85
2	1b3l	5.89
2	2tmn	5.89
2	4arb	5.89
2	1ugx	5.91
2	1ndv	5.92
2	1yds	5.92
2	3neo	5.92
2	2weh	5.95
2	1q8u	5.96
2	1uwu	5.98
2	1c5s	6.00
2	1ssq	6.00
2	2r43	6.00
2	3ddg	6.00
2	1eb2	6.01
2	3f3c	6.02
2	1okl	6.03
2	4f9u	6.03
2	3gus	6.05
2	1jmi	6.06
2	3sfg	6.06
2	3c89	6.07
2	2wej	6.08
2	1w9u	6.09
2	2e7f	6.10
2	2yay	6.10
2	1m2p	6.11
2	1x8r	6.12
2	2c97	6.14
2	2r75	6.15
2	1ndy	6.17
2	4b9k	6.17
2	1v2k	6.19
2	1sqt	6.20
2	1b3h	6.21
2	3acl	6.22
2	3pd9	6.22
2	3vh9	6.24
2	3bgz	6.26
2	1afl	6.28
2	2xyt	6.29
2	1wdn	6.30
2	3ebl	6.30
2	2pvu	6.31
2	2wnc	6.32
2	2qbr	6.33
2	3cj5	6.34
2	3ckp	6.35
2	1ela	6.36
2	1hms	6.37
2	2hkf	6.38
2	1g7v	6.40
2	2g9q	6.40
2	3s72	6.40
2	2qnp	6.41
2	3r17	6.41
2	2b07	6.43
2	2pvm	6.44
2	1m2r	6.46
2	3pd8	6.46
2	1gpn	6.48
2	4e67	6.48
2	2g72	6.50
2	2xjj	6.51
2	1ct8	6.52
2	2h4g	6.52
2	2zft	6.52
2	3uo4	6.52
2	1drv	6.54
2	3d0b	6.54
2	1hmr	6.55
2	2bok	6.55
2	2fqy	6.57
2	3sax	6.57
2	1b58	6.59
2	2e91	6.59
2	3t8v	6.59
2	2f7p	6.60
2	3lxe	6.60
2	1ii5	6.62
2	3ljo	6.62
2	3f8f	6.63
2	2za0	6.64
2	1a4r	6.66
2	1wur	6.66
2	1c5x	6.68
2	3ie3	6.68
2	1b0h	6.70
2	1koj	6.70
2	2oxx	6.70
2	3pgu	6.70
2	2vpn	6.72
2	3l4z	6.72
2	1usi	6.74
2	3fzy	6.74
2	1o30	6.77
2	3fas	6.77
2	1fl3	6.80
2	3fx6	6.80
2	1jeu	6.82
2	2b1i	6.82
2	2v8w	6.82
2	3dx2	6.82
2	2y5g	6.84
2	1os5	6.85
2	3n76	6.85
2	1cgl	6.87
2	3oe5	6.88
2	1uz1	6.89
2	2r3w	6.89
2	1k1l	6.90
2	1k6v	6.92
2	2uy0	6.92
2	2weo	6.93
2	1oyq	6.96
2	3hv8	6.98
2	4fbe	6.99
2	1zoh	7.00
2	3drf	7.00
2	3zyu	7.00
2	3nht	7.01
2	3n4b	7.02
2	3mtw	7.04
2	2wer	7.05
2	4e3h	7.05
2	2ate	7.07
2	3rlp	7.08
2	2f7i	7.10
2	3hky	7.10
2	1nz7	7.12
2	3dx4	7.12
2	2j7d	7.13
2	3ffp	7.14
2	1xr9	7.15
2	3n9r	7.15
2	2doo	7.17
2	1fcx	7.19
2	3f19	7.19
2	2xii	7.20
2	3f1a	7.21
2	1gvx	7.22
2	2h6t	7.22
2	3m96	7.22
2	4djx	7.23
2	3n3g	7.24
2	2ces	7.25
2	1dhi	7.26
2	3gc5	7.26
2	2ceq	7.28
2	3a6t	7.28
2	4alx	7.28
2	1tmn	7.30
2	3c52	7.30
2	4b1j	7.30
2	1ydt	7.32
2	2j2u	7.33
2	2ydw	7.34
2	1k6p	7.36
2	3dp4	7.37
2	1d3p	7.39
2	1drj	7.40
2	1r6n	7.40
2	2zy1	7.40
2	3vha	7.40
2	1t32	7.42
2	2bak	7.43
2	2f7o	7.44
2	1n0s	7.45
2	1yej	7.46
2	3ocz	7.46
2	5tmp	7.47
2	3o6m	7.48
2	2vwo	7.51
2	1lf2	7.52
2	3ekr	7.52
2	3rlr	7.52
2	1tlp	7.55
2	3ni5	7.55
2	1d09	7.57
2	3cd0	7.57
2	2fdp	7.59
2	2o8h	7.60
2	3iph	7.60
2	3ibn	7.61
2	2p3c	7.62
2	4dbm	7.62
2	3d78	7.64
2	3sjf	7.64
2	1ppk	7.66
2	4fbx	7.66
2	1ze8	7.68
2	2itk	7.69
2	1mes	7.70
2	2d1o	7.70
2	3b7r	7.70
2	3p7i	7.70
2	4tmk	7.70
2	1oif	7.72
2	1lee	7.74
2	1txr	7.74
2	2zpk	7.76
2	3cyw	7.77
2	2zwz	7.79
2	2ra0	7.80
2	3ryj	7.80
2	2cf9	7.82
2	2xbx	7.82
2	3cd7	7.84
2	1b8y	7.85
2	2fle	7.85
2	3uw5	7.85
2	2ylc	7.89
2	4b5d	7.89
2	2jjb	7.92
2	4a6c	7.92
2	3dcs	7.94
2	1g2k	7.96
2	2p3a	7.96
2	3ekw	7.96
2	4ap7	7.96
2	1fkg	8.00
2	1rmz	8.00
2	2hah	8.00
2	3b92	8.00
2	3hs4	8.00
2	3t0x	8.00
2	1b7h	8.02
2	2b9a	8.05
2	2y80	8.05
2	3dbu	8.06
2	2rkg	8.09
2	1ghy	8.10
2	2pvj	8.10
2	1ndz	8.11
2	2yi0	8.12
2	3ljz	8.14
2	2d1n	8.15
2	3d8w	8.15
2	2f80	8.18
2	3roc	8.19
2	1h1s	8.22
2	3le9	8.22
2	1ydb	8.24
2	2pbw	8.25
2	3hek	8.27
2	2cen	8.30
2	3fqe	8.30
2	2hs2	8.31
2	1bzy	8.34
2	2uwd	8.35
2	3kek	8.36
2	3t1a	8.37
2	1lzq	8.39
2	1fzk	8.40
2	1zpa	8.40
2	2uwl	8.40
2	3d0e	8.40
2	3zxz	8.40
2	1i9q	8.41
2	2za5	8.43
2	3kdd	8.46
2	1w5y	8.48
2	2yix	8.48
2	2ieo	8.49
2	3i25	8.51
2	1xkk	8.52
2	2qu6	8.52
2	3hvk	8.52
2	1hos	8.55
2	1bgq	8.57
2	3v7x	8.57
2	3s43	8.60
2	4fcf	8.62
2	1r1j	8.64
2	6std	8.64
2	2q55	8.69
2	1jyq	8.70
2	1w13	8.70
2	2h4n	8.70
2	2vj8	8.70
2	2y81	8.70
2	3hvj	8.70
2	4eo6	8.70
2	1mjj	8.74
2	4ei4	8.74
2	1zp8	8.77
2	1fkn	8.80
2	1ork	8.81
2	3fvk	8.82
2	2obf	8.85
2	1nfy	8.89
2	3vhc	8.89
2	1r1h	8.92
2	2p4j	8.96
2	4ag8	8.96
2	1mu8	9.00
2	2wyj	9.00
2	3u6h	9.00
2	1ec3	9.04
2	1ebw	9.05
2	3nu9	9.05
2	1bnw	9.08
2	1d3d	9.09
2	2qd7	9.10
2	3pwm	9.10
2	3su3	9.13
2	1z71	9.18
2	3vfa	9.19
2	1hpo	9.22
2	1z1r	9.22
2	4dv8	9.24
2	3b65	9.27
2	3rux	9.28
2	1udt	9.30
2	4er2	9.30
2	3vf5	9.34
2	1fkf	9.40
2	2w26	9.40
2	3bgs	9.42
2	1xjd	9.48
2	2bys	9.52
2	1g52	9.54
2	1ws1	9.55
2	1if8	9.64
2	3pe1	9.65
2	1fkb	9.70
2	1z6e	9.72
2	3pe2	9.76
2	1pvn	9.82
2	3kdb	9.85
2	1hxb	9.92
2	1hvl	9.95
2	1bxo	10.00
2	1igj	10.00
2	3lzu	10.06
2	1y6r	10.11
2	3t3c	10.23
2	2p15	10.30
2	1kzk	10.39
2	2zx7	10.49
2	1n46	10.52
2	2qi6	10.57
2	1qbt	10.62
2	2pk5	10.70
2	2o4p	10.72
2	1hxw	10.82
2	3utu	10.92
2	1dqx	11.05
2	3k8o	11.07
2	3gi5	11.22
2	1pro	11.30
2	2j62	11.34
2	4djo	11.52
2	2i4w	11.59
2	1duv	11.80
3	3g2y	2.00
3	3gv9	2.12
3	4g0z	2.21
3	2igv	2.23
3	1uto	2.27
3	3mhw	2.30
3	1qi0	2.35
3	3f6e	2.38
3	1oba	2.44
3	1utl	2.47
3	3gr2	2.52
3	3ovn	2.55
3	3f37	2.62
3	3elc	2.69
3	2rkd	2.72
3	3fcq	2.77
3	3ppr	2.82
3	3qx8	2.86
3	3g31	2.89
3	3k8c	2.92
3	2w8j	2.96
3	2hw2	2.97
3	2q8h	3.00
3	4g0p	3.01
3	3adv	3.03
3	1uj6	3.05
3	1ec9	3.10
3	1ax0	3.13
3	1lbk	3.18
3	1s5z	3.21
3	1tog	3.22
3	3zsy	3.23
3	5yas	3.26
3	3zsx	3.28
3	1tpw	3.30
3	1pzo	3.32
3	3f33	3.34
3	1v2u	3.37
3	1bxr	3.40
3	1uz4	3.40
3	3jzh	3.40
3	3iob	3.42
3	3muz	3.46
3	3nyd	3.48
3	2r0h	3.51
3	3mfw	3.52
3	2qwc	3.55
3	1nli	3.59
3	2qpu	3.60
3	3g0i	3.60
3	1pb9	3.62
3	2qv7	3.66
3	3t2q	3.66
3	3isj	3.68
3	1gz3	3.70
3	2bvr	3.70
3	3fj7	3.71
3	2r23	3.72
3	2wq5	3.74
3	1kui	3.77
3	2clk	3.79
3	3t09	3.80
3	3g2h	3.82
3	2yb0	3.85
3	1v16	3.87
3	3iae	3.89
3	2gvv	3.90
3	2wor	3.90
3	2yim	3.92
3	1v1m	3.94
3	2wec	3.96
3	3b3c	3.98
3	1nu3	4.00
3	2qrl	4.00
3	3m8t	4.00
3	2wvz	4.02
3	3bxh	4.03
3	1toi	4.05
3	3n8k	4.05
3	1hyo	4.07
3	1ai7	4.09
3	1odj	4.10
3	1z3v	4.11
3	3ivc	4.12
3	3qto	4.13
3	2xg9	4.15
3	3sus	4.15
3	4b9w	4.17
3	3cft	4.19
3	1c87	4.20
3	1odi	4.21
3	1t5f	4.22
3	2jkp	4.23
3	2qrk	4.26
3	3f5j	4.28
3	2wuf	4.29
3	1w3k	4.30
3	3obu	4.30
3	3q5u	4.31
3	3l7a	4.33
3	1ghv	4.35
3	2ez7	4.36
3	3guz	4.38
3	1p57	4.40
3	1olu	4.41
3	4exs	4.41
3	2we3	4.43
3	4dsy	4.43
3	2r2w	4.47
3	2ogy	4.48
3	1j14	4.49
3	4el0	4.49
3	2r1y	4.51
3	1gu1	4.52
3	2wm0	4.52
3	1amw	4.54
3	2zz1	4.54
3	3djv	4.55
3	3sym	4.57
3	3hp9	4.59
3	1tx7	4.60
3	2vb8	4.60
3	3iqg	4.60
3	1ofz	4.62
3	3u90	4.62
3	1h4w	4.66
3	3mss	4.66
3	2uy4	4.68
3	1c5n	4.70
3	2i2c	4.70
3	3nkk	4.70
3	3ny3	4.71
3	3omg	4.72
3	2ov4	4.74
3	3nim	4.75
3	2afw	4.77
3	3rm9	4.77
3	1bju	4.80
3	4ago	4.81
3	1xff	4.82
3	2ypi	4.82
3	3r0y	4.84
3	1xgi	4.85
3	3f70	4.85
3	2brb	4.86
3	1p1q	4.89
3	3juk	4.89
3	3rdv	4.91
3	2haw	4.92
3	3uxk	4.93
3	4dmw	4.94
3	1elr	4.96
3	2w67	4.96
3	3qbc	4.97
3	1hlk	5.00
3	1sts	5.00
3	3dvp	5.00
3	1ppi	5.01
3	2xbp	5.02
3	1fkw	5.05
3	2v77	5.06
3	3juo	5.07
3	1m48	5.09
3	1od8	5.10
3	2qrq	5.10
3	3ujb	5.10
3	3k4d	5.11
3	2web	5.12
3	3s9e	5.13
3	1jcx	5.15
3	1thz	5.15
3	2f5t	5.17
3	4duh	5.18
3	2qdt	5.19
3	1bq4	5.22
3	1w4o	5.22
3	2wzm	5.22
3	3ms9	5.22
3	1ndw	5.23
3	2jfz	5.24
3	3r24	5.25
3	3tkw	5.27
3	1c88	5.29
3	1srg	5.30
3	3p9l	5.30
3	1lvu	5.32
3	1hee	5.34
3	3nee	5.34
3	1adl	5.36
3	1sgu	5.37
3	2qhd	5.38
3	2h6b	5.39
3	1m7i	5.40
3	2c1p	5.40
3	3b4p	5.40
3	2vpo	5.42
3	2q6f	5.44
3	2iko	5.45
3	1gi1	5.47
3	2xde	5.47
3	3bxe	5.48
3	2h4k	5.49
3	3hmp	5.49
3	3kgt	5.51
3	2cht	5.52
3	4de3	5.52
3	3bxf	5.54
3	1njc	5.55
3	1jak	5.57
3	3uxl	5.57
3	1mfi	5.59
3	3bl1	5.60
3	2bmk	5.62
3	3nes	5.62
3	3rf5	5.63
3	2reg	5.64
3	3q7q	5.65
3	2x97	5.66
3	2qwf	5.67
3	2uyq	5.68
3	1egh	5.70
3	1pgp	5.70
3	2ya6	5.70
3	3fhb	5.70
3	2v25	5.72
3	1g3b	5.74
3	2pgz	5.74
3	3pb7	5.74
3	1jmf	5.77
3	3d1e	5.77
3	1g3c	5.80
3	1lkl	5.81
3	2nn1	5.82
3	3qqs	5.82
3	1ogz	5.85
3	2pu1	5.85
3	3ehy	5.85
3	1e1x	5.89
3	3eeb	5.89
3	4de0	5.89
3	3ebp	5.91
3	1o0h	5.92
3	2ans	5.92
3	3r4m	5.92
3	1b9j	5.96
3	2j79	5.96
3	3e12	5.99
3	1ceb	6.00
3	1xk5	6.00
3	2rcn	6.00
3	3l4w	6.00
3	2vl4	6.01
3	3su6	6.02
3	1os0	6.03
3	4f9v	6.03
3	3iss	6.05
3	1kjr	6.06
3	1jmg	6.07
3	3fvl	6.07
3	3bkk	6.08
3	3p8z	6.09
3	2ewb	6.10
3	3c8b	6.10
3	1o2z	6.11
3	2fgv	6.12
3	2fqt	6.14
3	1ppc	6.16
3	1yc1	6.17
3	1xhy	6.18
3	2bt9	6.19
3	2aj8	6.20
3	3n0h	6.21
3	3ip5	6.22
3	1m7d	6.23
3	1gnm	6.25
3	3su4	6.26
3	1atl	6.28
3	3f48	6.29
3	1wm1	6.30
3	3k5v	6.30
3	3q44	6.31
3	2zb1	6.32
3	1bdq	6.34
3	1cbx	6.35
3	3ctt	6.35
3	1o2o	6.36
3	2qpq	6.37
3	2wcg	6.38
3	1i7z	6.40
3	2y8c	6.40
3	4as6	6.40
3	2xxw	6.41
3	1o5a	6.42
3	2cia	6.43
3	3pfp	6.44
3	1r5y	6.46
3	1j01	6.47
3	1rpj	6.48
3	1dl7	6.49
3	2weg	6.50
3	3cj4	6.51
3	1g74	6.52
3	2nn7	6.52
3	3bva	6.52
3	4dko	6.52
3	1o3l	6.54
3	3fuz	6.54
3	1hp5	6.55
3	2xxr	6.55
3	2hzl	6.57
3	5er2	6.57
3	1c2t	6.59
3	2pvh	6.59
3	1b38	6.60
3	2j4g	6.60
3	3v3q	6.60
3	2ews	6.62
3	3ozp	6.62
3	1lcp	6.64
3	3b26	6.64
3	1cps	6.66
3	2xj7	6.66
3	1mai	6.68
3	3o75	6.68
3	1b3g	6.70
3	1nki	6.70
3	2py4	6.70
3	4ewn	6.70
3	2xc0	6.72
3	4djv	6.72
3	2x91	6.74
3	3m67	6.74
3	1o3j	6.77
3	3fvn	6.77
3	1nq7	6.80
3	3s2v	6.80
3	1k1n	6.82
3	2c94	6.82
3	2wk2	6.82
3	3s75	6.82
3	3ewj	6.84
3	1q72	6.85
3	3pn4	6.85
3	2zcr	6.87
3	1b3f	6.89
3	2bfq	6.89
3	2vk2	6.89
3	3cow	6.90
3	1o2j	6.92
3	3bl0	6.92
3	1tcx	6.95
3	1x8j	6.96
3	3t83	6.98
3	1ch8	7.00
3	2gyi	7.00
3	3drg	7.00
3	4b6o	7.00
3	1ypj	7.02
3	3pbb	7.02
3	1b5i	7.05
3	3ahn	7.05
3	4h3j	7.05
3	3cl0	7.07
3	1lpg	7.09
3	2il2	7.10
3	3udd	7.10
3	1xd0	7.12
3	3hww	7.12
3	4arw	7.13
3	3n7o	7.14
3	1zog	7.15
3	1f0u	7.16
3	2i6b	7.17
3	1gi4	7.19
3	3nsn	7.19
3	3c79	7.20
3	3s77	7.21
3	1lan	7.22
3	3cyz	7.22
3	3pcj	7.22
3	1g2l	7.24
3	3o84	7.24
3	2ole	7.25
3	1mrx	7.26
3	3ifo	7.26
3	2cgr	7.28
3	3fl5	7.28
3	3ccz	7.29
3	2i3i	7.30
3	3n0n	7.30
3	4sga	7.30
3	2j7e	7.32
3	2r2m	7.33
3	3f7i	7.34
3	1swg	7.36
3	3f7g	7.37
3	2hzy	7.39
3	1f8c	7.40
3	1zoe	7.40
3	3f18	7.40
3	1ik4	7.41
3	2pou	7.42
3	2isw	7.43
3	2oxn	7.44
3	2ccb	7.45
3	2g71	7.46
3	4dff	7.46
3	1iiq	7.48
3	4e0w	7.48
3	3n2v	7.51
3	1lke	7.52
3	3hfb	7.52
3	2e7l	7.54
3	1v0l	7.55
3	3rz0	7.55
3	1q95	7.57
3	3ipq	7.57
3	2xb8	7.59
3	2zmm	7.60
3	3kr4	7.60
3	1fzq	7.62
3	2psu	7.62
3	1c1r	7.63
3	3fat	7.64
3	966c	7.64
3	2cn0	7.66
3	2bpv	7.67
3	2arm	7.68
3	1bai	7.70
3	1oau	7.70
3	2hmu	7.70
3	3ewc	7.70
3	3th9	7.70
3	3lk8	7.71
3	3el5	7.72
3	1nfu	7.74
3	1usn	7.74
3	1xh9	7.77
3	3dsz	7.77
3	1u1b	7.80
3	2wl0	7.80
3	1b6h	7.82
3	2j34	7.82
3	2xjg	7.82
3	3ibl	7.84
3	1cny	7.85
3	2gv7	7.85
3	3ccw	7.87
3	2zn7	7.89
3	4g8m	7.89
3	2ovv	7.92
3	4hbm	7.92
3	3t85	7.95
3	1hvh	7.96
3	2qe4	7.96
3	3iww	7.96
3	3oyq	7.99
3	1gaf	8.00
3	1tkb	8.00
3	2vnt	8.00
3	3cyx	8.00
3	3hx3	8.00
3	4a6l	8.00
3	2cet	8.02
3	2bqv	8.05
3	3ag9	8.05
3	3vbd	8.07
3	3hub	8.09
3	1l6m	8.10
3	2vvu	8.10
3	1nvr	8.11
3	2yk1	8.13
3	3odu	8.14
3	2fxu	8.15
3	3i4b	8.15
3	3l3n	8.18
3	2jds	8.20
3	1w11	8.22
3	3v5t	8.22
3	3hll	8.24
3	3ug2	8.25
3	4djy	8.27
3	2pvk	8.30
3	3gjw	8.30
3	3dc3	8.31
3	2qci	8.34
3	3m6p	8.35
3	3r7o	8.36
3	1k21	8.38
3	1aaq	8.40
3	1k22	8.40
3	2baj	8.40
3	2vsl	8.40
3	3el9	8.40
3	4aoi	8.40
3	1w96	8.41
3	3nhi	8.43
3	2oag	8.47
3	2hs1	8.48
3	3b1m	8.48
3	2ihq	8.49
3	1fcy	8.52
3	2boh	8.52
3	2vvc	8.52
3	3lpi	8.52
3	1ppl	8.55
3	1q1g	8.57
3	2wky	8.59
3	3sxf	8.60
3	4hf4	8.62
3	1t31	8.64
3	1i9n	8.66
3	1bcd	8.70
3	1lnm	8.70
3	1xap	8.70
3	2jh0	8.70
3	2wgj	8.70
3	3brn	8.70
3	3i5z	8.70
3	3ckz	8.72
3	1sdv	8.74
3	1bnv	8.77
3	2wkz	8.77
3	1g46	8.80
3	1g54	8.82
3	3nu4	8.82
3	3b67	8.85
3	1nt1	8.89
3	3zze	8.89
3	3k37	8.92
3	3dcc	8.96
3	1apv	9.00
3	1wei	9.00
3	3dcw	9.00
3	3ui7	9.00
3	1g53	9.04
3	1ezq	9.05
3	4e4n	9.05
3	2rkf	9.08
3	1msn	9.09
3	3gnw	9.10
3	3vf7	9.10
3	2qmg	9.15
3	2fgu	9.18
3	1mh5	9.21
3	1hps	9.22
3	1zvx	9.22
3	1db1	9.26
3	3nzk	9.27
3	3vhd	9.28
3	2iw4	9.30
3	1bn4	9.31
3	2e27	9.35
3	1ksn	9.40
3	4erf	9.40
3	3rbu	9.43
3	1bnq	9.49
3	2g94	9.52
3	2pog	9.54
3	1o86	9.57
3	2zx8	9.64
3	3dp9	9.68
3	1mrw	9.70
3	3fuc	9.72
3	3ggu	9.77
3	3m36	9.82
3	3rdo	9.85
3	1zsf	9.92
3	1bv9	9.96
3	1d4h	10.00
3	3h5b	10.00
3	1sdu	10.07
3	3ps1	10.17
3	1qbu	10.24
3	4djq	10.32
3	2qi4	10.44
3	5std	10.49
3	2f81	10.52
3	3djk	10.59
3	2xei	10.62
3	2wva	10.70
3	7std	10.72
3	2qi5	10.85
3	1hvk	10.96
3	1q84	11.05
3	1d4y	11.10
3	3gi6	11.22
3	2q5k	11.30
3	2hb3	11.35
3	4djr	11.52
3	2i4d	11.68
3	1sl3	11.85
4	3pce	2.00
4	4tim	2.16
4	1icj	2.22
4	3ao5	2.23
4	1ps3	2.28
4	3pcg	2.30
4	3gtc	2.35
4	1f73	2.39
4	2i2b	2.44
4	1gyx	2.48
4	3mfv	2.52
4	1gwv	2.57
4	3fk1	2.62
4	2fzc	2.70
4	2qwb	2.74
4	2yiv	2.78
4	4dsu	2.82
4	3zt3	2.86
4	4gqq	2.89
4	4ai5	2.92
4	3dhv	2.96
4	3ckb	2.98
4	2rka	3.00
4	2vmd	3.02
4	3t08	3.04
4	2jfh	3.06
4	2xdl	3.10
4	2ya7	3.14
4	1ro7	3.18
4	1br6	3.22
4	1zc9	3.22
4	3qfz	3.24
4	3ioe	3.27
4	4fl1	3.28
4	2vw2	3.30
4	2wk6	3.32
4	3c2o	3.35
4	3d8z	3.37
4	1f8d	3.40
4	220l	3.40
4	2v2c	3.41
4	2xog	3.43
4	3ta0	3.47
4	1c5o	3.49
4	1jys	3.52
4	4eky	3.52
4	4aji	3.55
4	2gsu	3.59
4	2wp1	3.60
4	3jdw	3.60
4	1gyy	3.64
4	2v00	3.66
4	4aia	3.66
4	4aje	3.68
4	1gz4	3.70
4	2fx6	3.70
4	3g32	3.71
4	3f5l	3.72
4	2pyi	3.75
4	2v2h	3.77
4	1kug	3.80
4	4ajl	3.80
4	1j16	3.84
4	3mv0	3.85
4	3g2l	3.87
4	3obx	3.89
4	2qw1	3.90
4	2wos	3.90
4	3twp	3.92
4	1z3t	3.94
4	3gt9	3.96
4	4agm	3.98
4	1tni	4.00
4	2rin	4.00
4	3vd9	4.00
4	3po1	4.02
4	3nq9	4.03
4	1tuf	4.05
4	3qx9	4.05
4	2v2v	4.07
4	1o0n	4.09
4	2bvs	4.10
4	2exm	4.11
4	3mam	4.12
4	1m2x	4.15
4	3a9i	4.15
4	3d3x	4.16
4	2qfu	4.18
4	3cr5	4.19
4	1ghw	4.20
4	1qk4	4.21
4	1ua4	4.22
4	3zqe	4.23
4	3lk1	4.26
4	3gta	4.28
4	4i3z	4.29
4	2cli	4.30
4	3t0b	4.30
4	2ha6	4.32
4	1e3v	4.34
4	1sv3	4.35
4	1td7	4.37
4	3u9q	4.38
4	2pwd	4.40
4	2csn	4.41
4	1tjp	4.42
4	2wyf	4.43
4	2amt	4.44
4	2v83	4.47
4	3p17	4.48
4	1o7o	4.49
4	2eg8	4.50
4	3aas	4.51
4	1mrn	4.52
4	3bzf	4.52
4	1b2h	4.54
4	3iub	4.54
4	3p8p	4.55
4	1bma	4.59
4	3iqh	4.59
4	1u33	4.60
4	2vba	4.60
4	3vhk	4.60
4	2a5c	4.62
4	4ad3	4.62
4	1m1b	4.66
4	1c5p	4.68
4	3g35	4.68
4	1c86	4.70
4	2j9n	4.70
4	3suw	4.70
4	1vso	4.72
4	3r6c	4.72
4	3dnt	4.74
4	1q8t	4.76
4	2b4l	4.77
4	1oss	4.79
4	1ghz	4.80
4	1aid	4.82
4	1y3p	4.82
4	3kmx	4.82
4	1c83	4.85
4	2qwd	4.85
4	3ohi	4.85
4	3g2i	4.86
4	2aoc	4.89
4	3m8u	4.89
4	1bzc	4.92
4	3eax	4.92
4	1e2k	4.94
4	4ts1	4.94
4	1o5g	4.96
4	3bxg	4.96
4	4e3g	4.97
4	1nc3	5.00
4	2oiq	5.00
4	3gbe	5.00
4	2glp	5.01
4	3bgc	5.02
4	1qxk	5.05
4	2yge	5.06
4	1enu	5.08
4	1nw7	5.09
4	1onz	5.10
4	2r9w	5.10
4	4dcs	5.10
4	3ozj	5.11
4	3nkx	5.12
4	1y3x	5.14
4	1o0m	5.15
4	2afx	5.15
4	2zfp	5.17
4	1ocq	5.19
4	3ov1	5.20
4	1gjd	5.22
4	1zea	5.22
4	2zxd	5.22
4	3n1c	5.22
4	3lc3	5.23
4	3pb8	5.24
4	1w4q	5.26
4	1b46	5.28
4	2wc4	5.29
4	2q7q	5.30
4	3pgl	5.30
4	1y20	5.32
4	1zgi	5.34
4	1ql9	5.35
4	3bv9	5.36
4	3lqj	5.37
4	3e85	5.38
4	3hkt	5.39
4	1mmr	5.40
4	2f35	5.40
4	3l6h	5.40
4	3ng4	5.43
4	2wr8	5.44
4	3mi3	5.45
4	1o2s	5.47
4	2y7p	5.47
4	3iw6	5.48
4	2o0u	5.49
4	3i73	5.49
4	1a8i	5.52
4	2ydt	5.52
4	4en4	5.52
4	3jyr	5.54
4	1y3n	5.55
4	1njd	5.57
4	3jup	5.58
4	3gxy	5.59
4	3e6y	5.60
4	3e3c	5.62
4	4ddy	5.62
4	1f57	5.64
4	3fwv	5.64
4	1n5r	5.66
4	3ery	5.66
4	1gnn	5.68
4	3b5j	5.68
4	1g98	5.70
4	2avm	5.70
4	3acx	5.70
[truncated: 960 more rows]
