# Supplementary material for: Substituting random forest for multiple linear regression improves binding affinity prediction of scoring functions: Cyscore as a case study
Source: BMC Bioinformatics. 2014 Aug 27;15(1):291. doi: 10.1186/1471-2105-15-291 (PMC4153907; doi:10.1186/1471-2105-15-291)
Supplement: Supplementary file 2 — Additional file 2: Lcocv. This CSV file contains the PDB IDs and measured binding affinities of the protein-ligand complexes in the 23 protein families and 3 multi-family clusters of PDBbind v2009 refined set for leave-cluster-out cross validation purpose. (CSV 20 KB) [file 12859_2014_6553_MOESM2_ESM.csv]

Cluster	PDB	pKd
A	1a9m	6.92
A	1a94	7.85
A	1c70	10.30
A	2aod	5.66
A	1hvs	10.30
A	1hvr	9.51
A	1ebw	9.05
A	1hvh	7.96
A	1hvj	11.40
A	1eby	9.70
A	1ebz	9.40
A	2qd7	9.10
A	2qd6	8.68
A	2qd8	9.07
A	1nh0	9.74
A	1hos	8.55
A	1bv9	8.96
A	1bv7	9.30
A	1zp8	8.77
A	1zpa	8.40
A	1aaq	8.40
A	2f80	8.18
A	2f81	10.52
A	1ec3	9.04
A	1ec2	10.00
A	1ec1	8.92
A	1ec0	8.49
A	1sdt	9.27
A	1sdu	10.07
A	1sdv	8.74
A	2uy0	6.92
A	2avv	9.26
A	2avq	4.39
A	2avs	7.57
A	2avm	5.70
A	2avo	8.85
A	1gnn	5.68
A	1gno	7.70
A	1gnm	6.25
A	1hxb	9.92
A	1d4h	10.00
A	1hxw	10.82
A	2ien	9.00
A	2ieo	8.49
A	2uxz	8.48
A	2aqu	9.32
A	2hs2	8.31
A	1hih	8.05
A	2idw	8.89
A	2psv	7.24
A	2psu	7.62
A	2q5k	11.30
A	1dmp	9.55
A	1izh	7.70
A	1izi	6.59
A	1a30	4.30
A	1mrx	7.26
A	1ohr	8.70
A	3cyw	7.77
A	1hvi	10.92
A	1hvk	10.96
A	1hvl	9.95
A	1sgu	5.37
A	1msn	9.09
A	1hpx	11.26
A	3aid	6.86
A	2pwr	6.59
A	1qbs	9.47
A	1g2k	7.96
A	2hs1	8.48
A	7upj	8.49
A	2o4p	10.72
A	2q54	9.01
A	2q55	8.69
A	1msm	10.48
A	2aog	6.28
A	1iiq	7.48
A	1sh9	6.03
A	2qci	8.34
A	2pqz	5.67
A	1g35	8.14
A	1tcx	6.95
A	1ajv	7.72
A	1ajx	7.91
A	1ody	8.10
A	2r38	7.44
A	1d4y	11.10
A	1d4l	8.77
A	1d4j	8.36
A	2r3t	5.85
A	2r3w	6.89
A	2cej	8.62
A	2cen	8.30
A	2r5p	8.48
A	1z1r	9.22
A	1z1h	8.40
A	1kzk	10.39
A	1t7j	8.70
A	2aoc	4.89
A	2aoe	7.62
A	2qhz	7.28
A	2pwc	6.57
A	1qbr	10.57
A	1qbt	10.62
A	1qbu	10.24
A	1dif	10.66
A	1b6k	8.74
A	1b6j	7.92
A	1b6m	8.40
A	1b6l	8.30
A	2i4x	10.54
A	2i4w	11.59
A	2i4v	10.21
A	2i4u	11.57
A	2q64	8.52
A	2i4d	11.68
A	2q63	7.18
A	2hb3	11.35
A	1hpo	9.22
A	1hpv	9.22
A	1hps	9.22
A	2fgu	9.18
A	2fgv	6.12
A	3d20	8.30
A	1aid	4.82
A	1d4k	9.22
A	1d4i	8.85
A	1mtr	8.40
A	3d1z	8.80
A	3d1x	8.66
A	3d1y	8.22
A	2p3b	8.48
A	2p3a	7.96
A	2bpv	7.67
A	2bpy	7.40
A	2qnq	6.11
A	2qnp	6.41
A	2qnn	7.15
A	2bqv	8.05
A	1mrw	9.70
A	2f8g	8.70
A	2nmz	8.37
A	2nmy	8.37
A	2nmw	8.41
A	2qi0	7.38
A	2qi1	7.30
A	2qi3	10.20
A	2qi4	10.44
A	2qi5	10.85
A	2qi6	10.57
A	2qi7	10.21
A	3djk	10.59
A	1zsr	9.82
A	3bva	6.52
A	3bvb	5.49
A	1zsf	9.92
A	2z4o	9.57
A	2i0a	11.40
A	1hbv	6.37
A	1lzq	8.39
A	2nnp	8.37
A	2o4s	10.51
A	2o4k	10.46
A	2o4l	9.22
A	2o4n	7.82
A	2nnk	8.37
A	3bgb	6.05
A	3bgc	5.02
A	3cyx	8.00
A	2qhy	7.48
A	1mes	7.70
A	1met	9.40
A	1pro	11.30
A	1m0b	8.82
A	2r43	6.00
A	2pk6	10.89
A	2pk5	10.70
A	1w5y	8.48
A	1w5x	8.40
A	1w5w	8.80
A	1w5v	8.15
A	2pym	6.82
A	2pyn	7.57
A	1bdq	6.34
A	1bwa	7.60
A	1bwb	8.42
A	1hwr	8.33
A	1sbg	7.74
B	1eb2	6.01
B	1f0t	6.00
B	1o2w	5.85
B	1o2s	5.47
B	1o2q	7.68
B	1o2z	6.11
B	1o2x	5.85
B	1o2n	6.09
B	1o2o	6.36
B	1o2j	6.92
B	1o2h	7.17
B	1oyq	6.96
B	1o3d	7.13
B	1o3f	7.96
B	1o3h	7.30
B	1o3k	6.77
B	1o3j	6.77
B	1o30	6.77
B	1o33	5.74
B	1o36	5.96
B	1o38	6.82
B	2bza	2.80
B	1ghz	4.80
B	1gi1	5.47
B	1gi4	7.19
B	1g3c	5.80
B	1g3b	5.74
B	1g3d	5.55
B	1g36	7.17
B	1gj6	7.00
B	1bju	4.80
B	1ce5	4.74
B	1utn	3.49
B	1uto	2.27
B	1qb9	7.44
B	1qb1	6.77
B	1qb6	6.06
B	1qbn	5.85
B	1qbo	7.74
B	1g3e	5.38
B	2fx6	3.70
B	1c1r	7.63
B	1o3i	7.30
B	1k1n	6.82
B	1k1m	7.40
B	1k1l	6.90
B	1k1j	7.55
B	1k1i	6.58
B	2j9n	4.70
B	1tng	2.93
B	1tni	4.00
B	1tnh	3.37
B	1tx7	4.60
B	1pph	5.92
B	1ppc	6.16
B	1bjv	5.54
B	1v2r	3.55
B	1c5s	6.00
B	1c5q	6.36
B	1c5p	4.68
B	1c5t	4.10
B	1v2o	4.73
B	1v2n	5.90
B	1v2l	4.29
B	2tpi	4.31
B	1f0u	7.16
B	1ql7	5.00
B	1v2s	4.17
B	1v2q	4.13
B	1v2w	4.01
B	1v2u	3.37
B	1v2t	4.71
B	1v2k	6.19
B	1v2j	3.25
C	1g54	8.82
C	1g53	9.04
C	1g52	9.54
C	1i9m	8.48
C	1i9l	8.48
C	1i9o	8.42
C	1i9n	8.66
C	1i9p	8.41
C	2h15	5.67
C	1i9q	8.41
C	3dd8	7.85
C	1cnx	7.37
C	1cny	7.85
C	1cnw	7.72
C	2h4n	8.70
C	1g46	8.80
C	2pow	7.20
C	2pov	7.12
C	2pou	7.42
C	3b4f	8.14
C	1g1d	9.44
C	3bl1	5.60
C	3bl0	6.92
C	1ze8	7.68
C	1if8	9.64
C	1if7	10.52
C	1avn	3.90
C	1okl	6.03
C	1xq0	6.34
C	2ez7	4.36
C	2osm	6.20
C	1xpz	7.08
C	2q1q	8.15
C	1bnq	9.49
C	1bnw	9.08
C	1bnv	8.77
C	1bnu	9.70
C	1bnt	9.80
C	1bnn	10.00
C	1bn3	9.89
C	1bn1	9.34
C	3caj	8.10
C	1bn4	9.31
C	1ydb	8.24
C	1yda	6.55
C	1ydd	7.07
C	1bcd	8.70
C	2nnv	7.52
C	2nns	6.05
C	2nng	5.36
C	2nno	6.40
C	1g4o	8.25
C	1g4j	8.70
C	1g48	8.41
C	1g45	8.64
C	2osf	3.83
C	1ttm	7.35
D	1a4w	5.92
D	1jwt	7.85
D	1w7g	5.10
D	2bxt	8.52
D	2r2m	7.33
D	1nt1	8.89
D	3c1k	9.44
D	1oyt	7.24
D	1ta2	8.52
D	1ta6	9.13
D	1zgi	5.34
D	2jh0	8.70
D	2jh5	6.44
D	2jh6	7.77
D	1ghy	8.10
D	1ghv	4.35
D	1ghw	4.20
D	1d9i	9.11
D	2cf9	7.82
D	2cf8	8.10
D	1t4v	7.68
D	1g30	6.85
D	1g32	6.11
D	1d4p	6.30
D	1qbv	5.39
D	2bvr	3.70
D	2bvs	4.10
D	1d6w	5.96
D	1c1v	7.64
D	1c1u	8.25
D	1z71	9.18
D	1fpc	7.00
D	1tom	8.30
D	1sl3	11.85
D	1k21	8.38
D	1k22	8.40
D	1mu8	9.00
D	1c4v	10.80
D	1mu6	8.38
D	1c4u	10.37
D	1mue	8.64
D	1d3d	9.09
D	1d3p	7.39
D	1nm6	10.05
D	2cn0	7.66
D	1bcu	3.28
D	3bv9	5.36
D	1o5g	4.96
D	1c5o	3.49
D	1c5n	4.70
D	1vzq	7.44
D	1sb1	6.89
D	1bhx	6.84
E	1c88	5.29
E	1c84	5.00
E	1c86	4.70
E	1c87	4.20
E	1c83	4.85
E	1kav	5.82
E	1ecv	4.85
E	1pyn	5.49
E	1g7g	6.60
E	1g7f	5.47
E	1onz	5.10
E	1ony	6.77
E	2h4k	5.49
E	2h4g	6.52
E	2b07	6.43
E	1bzj	4.66
E	1bzc	4.92
E	1qxk	5.05
E	2hb1	3.80
E	2nta	4.80
E	2nt7	6.52
E	2qbq	7.44
E	2qbp	8.40
E	2qbs	6.68
E	2qbr	6.33
E	1nny	7.66
E	1xbo	6.04
E	1no6	4.41
E	1nl9	5.96
E	1nz7	7.12
E	2azr	3.64
E	2f6t	4.62
F	1fjs	9.96
F	2bok	6.55
F	2w26	9.40
F	1mq5	9.00
F	1mq6	11.15
F	1z6e	9.72
F	2p95	9.37
F	2ra0	7.80
F	3cs7	10.68
F	2bq7	7.05
F	2p16	10.10
F	2j4i	9.00
F	2uwp	6.81
F	2cji	8.22
F	1f0s	7.74
F	1f0r	7.66
F	1nfw	8.96
F	1nfy	8.89
F	1nfx	8.52
F	2boh	8.52
F	2j2u	7.33
F	1lpk	7.55
F	1lpz	7.60
F	2j34	7.82
F	1ksn	9.40
F	2uwo	8.70
F	2vh6	9.70
F	1ezq	9.05
F	1lpg	7.09
F	1xka	6.88
F	1g2l	7.24
F	1nfu	7.74
G	1sqt	6.20
G	1sqa	9.21
G	1sqo	7.46
G	1o5c	5.22
G	1w0z	7.68
G	1w13	8.70
G	1w11	8.22
G	1o3p	6.66
G	2r2w	4.47
G	1gi7	4.51
G	1gjd	5.22
G	1gjb	6.35
G	1gja	5.42
G	1gj7	7.89
G	1gj8	6.96
G	1owh	7.40
G	1owe	6.20
G	1ejn	5.62
G	1gjc	6.35
G	1f5k	3.74
G	1f5l	5.28
G	1vj9	7.55
G	1vja	7.70
G	1o5b	5.77
G	1o5a	6.42
G	1c5z	4.01
G	1c5y	4.20
G	1c5x	6.68
G	2vnt	8.00
H	1jev	6.89
H	1jet	7.25
H	1jeu	6.82
H	1qkb	7.35
H	1b32	7.10
H	1b3f	6.89
H	1b3g	6.70
H	1b3l	5.89
H	1b3h	6.21
H	2rkm	3.90
H	1b58	6.59
H	1b2h	4.54
H	1b1h	7.03
H	1b0h	6.70
H	1b05	7.12
H	1b6h	7.82
H	1b7h	8.02
H	1b52	7.12
H	1b51	7.37
H	1b5j	7.43
H	1b5h	6.01
H	1b5i	7.05
H	1b4z	5.23
H	1b4h	5.46
H	1b40	7.28
H	1b46	5.28
H	2olb	5.54
H	1qka	5.92
H	1b9j	5.96
I	2erz	5.66
I	1rej	8.30
I	1rek	6.70
I	1xh9	7.77
I	1xh7	6.82
I	1xh5	5.47
I	1xh4	7.47
I	1re8	9.52
I	1stc	8.10
I	1xh6	7.32
I	1q8t	4.76
I	1ydr	5.52
I	1yds	5.92
I	1ydt	7.32
I	2jds	8.20
I	1q8w	5.24
I	1q8u	5.96
J	2j79	5.96
J	2j78	6.42
J	2j75	6.65
J	2j77	4.89
J	2j7h	7.19
J	2j7e	7.32
J	2j7g	7.00
J	2j7f	6.35
J	2j7b	6.62
J	1oif	7.72
J	1w3j	6.32
J	2ces	7.25
J	2cet	8.02
J	2j7d	7.13
J	1uz1	6.89
J	2cbv	5.48
J	2cbu	5.68
K	1kel	7.28
K	1m7d	6.23
K	1m7i	5.40
K	2r0z	5.47
K	1igj	10.00
K	2cgr	7.28
K	1pz5	5.40
K	2pcp	8.70
K	1zea	5.22
K	1flr	10.00
K	2hkf	6.38
K	2dqt	7.72
K	2r1y	4.51
K	2r2b	4.20
K	2r23	3.72
K	2bmk	5.62
L	1om1	6.77
L	2oxd	6.82
L	2pvh	6.59
L	2pvj	8.10
L	2pvk	8.30
L	2pvl	7.62
L	2pvm	6.44
L	2oxy	6.52
L	2oxx	6.70
L	1zoh	7.00
L	1zoe	7.40
L	1zog	7.15
L	3be9	7.62
L	1m2p	6.11
L	1m2q	6.10
L	1m2r	6.46
M	2g8r	3.99
M	1o0h	5.92
M	1o0m	5.15
M	1o0n	4.09
M	1o0f	5.30
M	4rsk	4.32
M	1qhc	7.57
M	1jn4	4.95
M	1afl	6.28
M	1afk	6.62
M	1z6s	4.34
M	1u1b	7.80
M	1w4o	5.22
M	1w4p	4.74
M	1w4q	5.26
N	2tmn	5.89
N	1qf0	7.38
N	1qf1	7.32
N	1qf2	5.92
N	1y3g	7.40
N	1tmn	7.30
N	1tlp	7.55
N	5tln	6.37
N	4tln	3.72
N	1os0	6.03
N	1zdp	5.74
N	4tmn	10.17
N	5tmn	8.04
N	1z9g	5.64
O	1h1p	4.92
O	1h1s	8.22
O	1pye	6.41
O	1pxp	6.66
O	1pxo	8.70
O	1pxn	7.15
O	1b38	6.60
O	1b39	6.92
O	2exm	4.11
O	2fvd	8.52
O	1jsv	5.70
O	1e1x	5.89
O	1e1v	4.92
P	1xhy	6.18
P	1p1n	6.80
P	3fat	7.64
P	1p1o	5.76
P	1p1q	4.89
P	3dp4	7.37
P	1wvj	6.73
P	1syi	5.44
P	1syh	6.31
P	2p2a	6.12
P	1ftm	7.61
P	3bfu	6.27
P	3bft	6.49
Q	1yqj	8.14
Q	2ewa	7.94
Q	3d7z	7.92
Q	2zaz	6.40
Q	3d83	8.36
Q	3e93	8.85
Q	3e92	8.00
Q	1kv1	5.94
Q	2zb0	6.62
Q	2zb1	6.32
Q	2bak	7.43
Q	2baj	8.40
Q	2bal	6.31
R	3ckp	6.35
R	1m4h	9.52
R	2vkm	8.74
R	2fdp	7.59
R	2qmg	9.15
R	3bra	2.70
R	3buh	3.66
R	2p4j	8.96
R	3buf	3.10
R	3bug	3.18
R	2g94	9.52
R	1fkn	8.80
S	1s39	7.70
S	1s38	5.15
S	1r5y	6.46
S	1n2v	4.08
S	1enu	5.08
S	2qzr	7.26
S	1q65	5.46
S	1q66	5.77
S	1q63	5.85
S	1f3e	6.70
S	1k4g	5.85
S	1k4h	5.11
T	2er6	7.22
T	2er9	7.40
T	1epo	7.96
T	5er1	6.02
T	2v00	3.66
T	1gvx	7.22
T	1gvw	6.96
T	4er2	9.30
T	4er1	6.62
T	5er2	6.57
T	1ent	6.96
U	2f7p	6.60
U	2f7o	7.44
U	3ddg	6.00
U	3ddf	4.66
U	3d52	3.28
U	3d50	4.77
U	3d51	4.15
U	3d4y	5.70
U	3d4z	4.89
U	1ps3	2.28
V	1hdq	5.82
V	1cps	6.66
V	8cpa	9.15
V	1cbx	6.35
V	2ctc	3.89
V	2rfh	6.82
V	1iy7	6.19
V	6cpa	11.52
V	1f57	5.64
V	1hee	5.34
W	2wed	6.10
W	2web	5.12
W	2wec	3.96
W	1bxo	10.00
W	1bxq	7.38
W	1ppm	5.80
W	1ppl	8.55
W	1ppk	7.66
W	1apv	9.00
W	1apw	8.00
X	3bze	6.00
X	3bzf	4.52
X	2uwe	5.33
X	2v2w	5.66
X	2vlj	5.28
X	2vlr	5.31
X	1xr9	7.15
X	2jcc	4.81
X	1srg	5.30
X	1vwn	5.82
X	1str	4.77
X	1sts	5.00
X	1swr	6.92
X	1df8	9.70
X	1sld	6.57
X	1slg	3.90
X	2izl	6.00
X	2r6y	9.49
X	2r6w	9.36
X	1qkt	9.04
X	2pog	9.54
X	2b1v	5.74
X	1zky	6.25
X	2fai	6.24
X	2ayr	9.29
X	2qe4	7.96
X	1yc1	6.17
X	1yc4	6.55
X	2qg0	5.72
X	2uwd	8.35
X	2qfo	4.70
X	3ekr	7.52
X	3eko	6.70
X	2qg2	5.40
X	3d0b	6.54
X	1nvq	8.25
X	1nvs	7.82
X	1nvr	8.11
X	2br1	5.14
X	2brm	5.89
X	2brb	4.86
X	2c3l	5.07
X	2qhm	6.18
X	2c3j	6.18
X	1njc	5.55
X	1nja	6.31
X	1nje	3.80
X	1njd	5.57
X	1tsy	4.96
X	1jmf	5.77
X	1jmg	6.07
X	1jmi	6.06
X	1bp0	5.40
X	3cdb	7.02
X	3cda	7.58
X	3cd0	7.57
X	3cd7	7.84
X	3cd5	7.90
X	3ccw	4.87
X	3cct	7.56
X	3ccz	7.29
X	2boj	5.77
X	2jdu	6.72
X	2jdp	6.60
X	2jdy	4.37
X	2jdm	5.40
X	2jdn	5.56
X	2jdh	6.51
X	2jdk	6.54
X	3b65	9.27
X	3b67	8.85
X	3b66	8.60
X	3b68	8.40
X	1xow	9.28
X	3b5r	8.77
X	1z95	4.30
X	2ihq	8.49
X	1b8y	7.85
X	1usn	7.74
X	1hfs	8.70
X	1caq	7.72
X	1sln	6.64
X	1ciz	7.44
X	2d1o	7.70
X	2usn	6.51
X	3f1a	7.21
X	3f15	8.10
X	3f16	8.23
X	3f17	8.63
X	3f18	7.40
X	3f19	7.19
X	1rmz	8.00
X	2hu6	3.81
X	1d7j	3.30
X	1d7i	3.60
X	1j4r	7.72
X	1fkb	9.70
X	1fkh	8.15
X	1fki	7.00
X	1fkf	9.40
X	1fkg	8.00
X	1nhu	5.66
X	2d3z	6.64
X	1os5	6.85
X	3cj4	6.51
X	3cj2	4.85
X	3cj5	6.34
X	2d3u	6.92
X	2v2c	3.41
X	2j27	3.52
X	1trd	5.40
X	1iih	2.89
X	1kv5	4.22
X	4tim	2.16
X	2v2h	3.77
X	1e5j	4.00
X	1qi0	2.35
X	1h5v	3.93
X	1w3k	4.30
X	1w3l	6.28
X	8a3h	4.06
X	1ocq	5.19
X	220l	3.40
X	1lgw	4.00
X	1l83	3.40
X	1li2	4.04
X	1li3	4.25
X	1li6	3.80
X	2pu2	4.43
X	2r9x	4.85
X	2r9w	5.10
X	1xgj	6.00
X	1xgi	4.85
X	1l2s	4.59
X	3pcn	3.66
X	3pcj	7.22
X	3pck	6.70
X	3pce	2.00
X	3pcf	6.05
X	3pcg	2.30
X	1d09	7.57
X	2fzk	3.60
X	2fzc	2.70
X	2fzg	3.38
X	2h3e	5.70
X	1q95	7.57
X	1ele	6.85
X	1elb	7.15
X	1elc	6.66
X	1ela	6.36
X	1eld	6.70
X	1bma	4.59
X	1vot	6.60
X	1gpk	5.37
X	1gpn	6.48
X	1h23	8.35
X	1h22	9.10
X	1e66	9.89
X	2ha5	3.21
X	2ha6	4.32
X	2ha2	4.66
X	1n5r	5.66
X	2ha3	3.03
X	1q84	11.05
X	1kpm	5.80
X	1fv0	5.93
X	1sv3	4.74
X	2arm	8.13
X	1q7a	7.19
X	1jq8	6.00
X	1mh5	9.21
X	1mjj	8.74
X	1fl3	6.80
X	1uz8	4.96
X	1mj7	8.35
X	1q72	6.85
X	3ds9	7.39
X	2ima	6.52
X	3c8b	6.10
X	3c8a	6.18
X	3c88	6.80
X	3c89	6.07
X	1b8o	10.64
X	1vfn	5.60
X	1b8n	10.52
X	1lvu	5.32
X	1lv8	5.46
X	1v48	7.80
X	1bgq	8.57
X	2iwx	6.68
X	2cgf	6.41
X	1amw	4.54
X	2vwc	6.62
X	2vw5	8.52
X	1olu	4.41
X	1ols	5.82
X	1v1m	3.94
X	1v16	3.87
X	1v11	3.98
X	1olx	4.33
X	1ajp	2.23
X	1ajq	4.31
X	1ajn	2.63
X	1ai5	3.72
X	1ai4	2.50
X	1ai7	4.09
X	3std	11.11
X	2std	9.85
X	6std	8.64
X	4std	10.33
X	5std	10.49
X	7std	10.72
X	1gt4	6.52
X	1gt5	6.10
X	1gt1	6.00
X	1gt3	6.46
X	1g85	5.48
X	1hn2	6.00
X	1g7q	6.06
X	1fzj	8.10
X	1fzk	8.40
X	1fzo	7.89
X	1fzm	7.70
X	2pgz	5.74
X	2bys	9.52
X	2byr	8.55
X	3c84	7.85
X	3c79	7.20
X	1rdt	6.70
X	2i4z	5.70
X	2i4j	6.16
X	2p4y	9.00
X	1fm9	9.00
X	10gs	6.40
X	3gss	5.82
X	11gs	5.82
X	1lbk	3.18
X	2gss	4.94
X	1a08	5.62
X	1a1c	6.40
X	1a1b	6.40
X	1a1e	6.00
X	1is0	7.00
X	2cli	4.30
X	2clh	4.06
X	2clf	3.55
X	2clk	3.79
X	2cle	3.55
X	2qv4	2.54
X	3baj	3.10
X	1u33	4.60
X	1xd1	7.92
X	1xd0	7.12
X	2qwb	2.74
X	2qwc	3.55
X	2qwf	5.67
X	2qwd	4.85
X	2qwe	7.48
X	2g70	7.77
X	2g71	7.46
X	2g72	6.50
X	1hnn	6.24
X	2obf	8.85
X	2flr	6.10
X	1w7x	8.40
X	2b7d	8.70
X	1w0y	6.42
X	2bz6	7.09
X	2rk7	4.05
X	2rk8	3.64
X	2rka	3.00
X	2rke	4.08
X	2rkd	2.72
X	3b3c	3.98
X	3b7i	5.82
X	1ft7	5.18
X	1igb	6.40
X	1txr	7.74
X	2qfu	4.18
X	2qft	5.26
X	2pq9	8.11
X	1x8t	7.80
X	1x8r	6.12
X	1y6q	11.70
X	1y6r	10.11
X	1nc1	6.12
X	1nc3	5.00
X	1jys	3.52
X	1fhd	6.82
X	1fh7	5.24
X	1fh9	6.43
X	1fh8	6.89
X	1j01	6.47
X	1y20	5.32
X	1y1z	3.08
X	1pb9	3.62
X	1pb8	5.15
X	1pbq	6.27
X	1tys	5.49
X	1f4e	2.96
X	1f4g	6.48
X	1f4f	4.62
X	1toj	3.39
X	1tok	2.47
X	1toi	4.05
X	1tog	3.22
X	1x1z	11.06
X	1lor	11.06
X	1loq	3.70
X	1lol	6.39
X	1gni	8.07
X	1hk4	5.31
X	1h9z	5.42
X	1ha2	5.54
X	2d0k	5.02
X	1dhj	6.55
X	1dhi	7.26
X	2drc	9.89
X	1k9s	6.52
X	1pr5	3.92
X	1pr1	5.30
X	1a69	5.30
X	1ugx	5.91
X	1ugw	3.09
X	1ws5	3.03
X	1ws4	3.00
X	2z7h	6.94
X	2e94	8.00
X	2e91	6.59
X	2e92	6.89
X	1j16	3.84
X	1j17	5.22
X	1j14	4.49
X	1ql9	5.35
X	2p7a	6.10
X	2p7g	6.53
X	2p7z	6.58
X	2e2r	8.26
X	1dl7	6.49
X	1mfa	5.04
X	1oar	7.40
X	1oau	7.70
X	1zvx	9.22
X	1jaq	4.48
X	1zs0	6.15
X	1jao	5.92
X	1gz9	3.51
X	1gzc	3.49
X	1axz	3.20
X	1ax0	3.13
X	1ndy	6.17
X	1ndw	5.23
X	1ndv	5.92
X	1ndz	8.11
X	1uwu	5.98
X	1uwt	5.97
X	2ceq	7.28
X	2cer	9.22
X	1m0q	3.89
X	1m0n	2.22
X	1m0o	2.31
X	1zc9	3.22
X	2aov	7.04
X	2aou	7.73
X	1jqd	5.16
X	1jqe	6.44
X	2c02	4.04
X	1hi4	4.49
X	1hi5	4.04
X	1hi3	4.19
X	3bxh	4.03
X	3bxg	4.96
X	3bxf	5.54
X	3bxe	5.48
X	3bkk	6.08
X	3bkl	6.17
X	1o86	9.57
X	2oc2	8.52
X	1fd0	8.40
X	1fcx	7.19
X	1fcy	8.52
X	1fcz	9.22
X	1laf	7.85
X	1lag	6.30
X	1lah	7.52
X	1lst	7.85
Y	1e4h	8.41
Y	1e5a	7.64
Y	2g5u	8.49
Y	2ole	7.25
Y	1n1m	5.70
Y	2oag	8.47
Y	1rnt	5.19
Y	6rnt	2.37
Y	1det	4.30
Y	3cf8	4.90
Y	3b7j	5.17
Y	2glp	5.01
Y	2vba	4.60
Y	2vb8	4.60
Y	1fj4	4.59
Y	2pbw	8.25
Y	2f35	5.40
Y	2f34	6.89
Y	3cow	6.90
Y	3coz	5.57
Y	3coy	6.02
Y	2c97	6.14
Y	2c94	6.82
Y	2c92	5.68
Y	2jj3	9.55
Y	2z4b	9.36
Y	2i0g	9.72
Y	456c	9.77
Y	2d1n	8.15
Y	830c	9.28
Y	2hh5	7.49
Y	2hhn	7.49
Y	2f1g	7.54
Y	1w6y	5.36
Y	1ogx	6.09
Y	1e3v	4.34
Y	1f4x	5.59
Y	1mfd	5.31
Y	2zpk	7.76
Y	2oi0	7.55
Y	3e8r	9.74
Y	3b92	8.00
Y	2c1p	5.40
Y	1yei	7.46
Y	1yej	7.46
Y	2on6	6.76
Y	1rr6	10.25
Y	3bgs	9.42
Y	2ok1	6.26
Y	2o2u	6.40
Y	2o0u	5.49
Y	2bet	2.77
Y	2bes	4.24
Y	2vvp	3.40
Y	2a8g	3.69
Y	2a5b	3.93
Y	2a5c	4.62
Y	2iuz	5.55
Y	1w9u	6.09
Y	1w9v	6.34
Y	1s89	5.24
Y	1ik4	7.41
Y	1egh	5.70
Y	2eg8	4.50
Y	2eg7	5.89
Y	1xge	4.68
Y	2o8h	7.60
Y	2ovv	7.92
Y	2ovy	8.40
Y	2nmx	5.57
Y	2nn7	6.52
Y	2nn1	5.82
Y	1g74	6.52
Y	2ans	5.92
Y	1adl	5.36
Y	2jiw	4.59
Y	2j4g	6.60
Y	2j47	5.41
Y	1pme	9.40
Y	2ojg	5.64
Y	2ojj	8.70
Y	3b9g	4.72
Y	2ff1	8.21
Y	1hp0	6.70
Y	1kf0	2.55
Y	1vjc	3.58
Y	1vjd	3.54
Y	1utl	2.47
Y	1utm	3.01
Y	1utj	3.84
Y	1mrn	4.52
Y	1w2g	4.57
Y	1mrs	3.96
Y	1sgx	5.80
Y	1rle	5.80
Y	1vjj	5.77
Y	1v0k	5.10
Y	1v0l	7.55
Y	1od8	5.10
Y	1oe8	5.52
Y	2c80	5.33
Y	2ca8	4.66
Y	2ccb	7.45
Y	2ccc	7.76
Y	2cc7	8.01
Y	2i2c	4.70
Y	2i2b	2.44
Y	2i2e	4.40
Y	2euk	6.60
Y	2eum	6.70
Y	2evl	6.70
Y	1bhf	4.38
Y	1lkl	5.81
Y	1lkk	6.85
Y	2oyk	5.30
Y	2oyl	6.30
Y	2oym	5.00
Y	1drk	6.82
Y	1drj	7.40
Y	2dri	6.89
Y	1aj7	3.87
Y	1c5c	6.96
Y	1gaf	8.00
Y	2hr6	4.82
Y	2hrm	3.56
Y	1dud	4.82
Y	1g2o	10.55
Y	1n3i	8.89
Y	1i80	6.41
Y	2zcq	8.82
Y	2zcs	8.22
Y	2zcr	6.87
Y	3c2f	2.00
Y	3c2o	3.35
Y	3c2r	3.11
Y	1n0s	7.45
Y	1lnm	8.70
Y	1lke	7.52
Y	1z3t	3.94
Y	1z3v	4.11
Y	1h46	3.57
Y	1mmp	6.07
Y	1mmq	7.52
Y	1mmr	5.40
Y	1hmr	6.55
Y	1hms	6.37
Y	1hmt	5.79
Y	2fqy	6.57
Y	2fqx	7.15
Y	2fqw	6.68
Y	1pzi	4.22
Y	1jqy	4.92
Y	1qiw	7.74
Y	1xa5	6.50
Y	1a8i	5.52
Y	2pyi	3.75
Y	1t5f	4.22
Y	1hqg	3.00
Y	1v1j	4.82
Y	1gu1	4.52
Y	1ew9	3.22
Y	1ew8	2.26
Y	2iko	5.45
Y	2il2	7.10
Y	2fpz	3.96
Y	2za5	8.43
Y	1uv6	5.12
Y	1uw6	7.34
Y	1pzp	3.31
Y	1pzo	3.32
Y	2ov4	4.74
Y	1m83	3.40
Y	3bgq	7.96
Y	3bgz	6.26
Y	2fr3	8.70
Y	2g79	6.92
Y	2amt	4.44
Y	2gzl	4.82
Y	2vsl	8.40
Y	3cm2	6.47
Y	1e2k	4.94
Y	1e2l	4.29
Y	1gwv	2.57
Y	1o7o	4.49
Y	1gz4	3.70
Y	1gz3	3.70
Y	3cl0	7.07
Y	3ckz	8.72
Y	1hii	7.28
Y	1hsh	9.42
Y	1ur9	5.77
Y	1ogg	5.19
Y	2afx	5.15
Y	2afw	4.77
Y	3gst	6.72
Y	2gst	6.07
Y	1q54	5.85
Y	2vnp	9.92
Y	2i3h	7.40
Y	2i3i	7.30
Y	3d94	6.80
Y	2zm3	6.21
Y	1g98	5.70
Y	1koj	6.70
Y	2qdt	5.19
Y	2fu8	4.70
Y	1udt	9.30
Y	1uho	9.22
Y	1td7	4.37
Y	1oxr	5.19
Y	1lee	7.74
Y	1lf2	7.52
Y	1sqn	9.40
Y	1sr7	10.10
Y	3bex	5.57
Y	3bf1	2.52
Y	1upf	4.60
Y	1jlr	3.33
Y	1odi	4.21
Y	1odj	4.10
Y	1erb	8.10
Y	1rbp	6.72
Y	2qta	5.76
Y	1rp7	8.52
Y	1jfh	2.05
Y	1ppi	5.01
Y	1ec9	3.10
Y	1ecq	3.00
Y	1q1g	8.57
Y	1nw4	9.07
Y	2fw6	2.92
Y	2fwp	2.92
Y	1xzx	10.22
Y	1n46	10.52
Y	2h6b	5.39
Y	3e5u	5.85
Y	1qy1	6.52
Y	1qy2	5.74
Y	1oz0	7.70
Y	1thz	5.15
Y	1e6q	3.15
Y	1e6s	3.22
Y	3b5j	5.68
Y	2pmk	5.92
Y	2pwg	4.82
Y	2pwd	4.40
Y	1qin	8.00
Y	2za0	6.64
Y	1wur	6.66
Y	1wuq	8.27
Y	1cgl	6.87
Y	966c	7.64
Y	1add	6.74
Y	1fkw	5.05
Y	1phw	3.30
Y	1g7v	6.40
Y	2nsl	4.68
Y	2nsj	4.79
Y	2jxr	7.05
Y	1fq5	8.40
Y	1z4o	4.52
Y	1z4n	4.52
Y	2jkp	4.23
Y	2jke	4.23
Y	1hyo	4.07
Y	2hzy	7.39
Y	2isw	7.43
Y	2isv	7.43
Y	1fiv	6.59
Y	4fiv	6.52
Y	1x38	8.77
Y	1x39	9.22
Y	1sw1	7.30
Y	1sw2	7.22
Y	1tcw	6.02
Y	1siv	8.08
Y	1pvn	9.82
Y	1lrt	5.64
Y	1usk	6.40
Y	1usi	6.74
Y	2vpn	6.72
Y	2vpo	5.42
Y	2qtg	5.08
Y	2qtt	4.32
Y	1me8	7.19
Y	1me7	7.19
Y	2pqc	5.74
Y	2pqb	7.20
Y	3b50	7.55
Y	2cex	4.70
Y	2gv7	7.85
Y	2gv6	7.34
Y	2fqo	6.43
Y	2fqt	6.14
Y	1ceb	6.00
Y	1cea	4.96
Y	1r1j	8.64
Y	1r1h	8.92
Y	1j36	7.74
Y	1j37	8.96
Y	3c56	7.89
Y	3c52	7.30
Y	1lgt	6.10
Y	1kmy	5.10
Y	2o4r	9.40
Y	2o4j	10.10
Y	2ogy	4.48
Y	2e7f	6.10
Y	1pu7	3.10
Y	1pu8	3.10
Y	1gyy	3.64
Y	1gyx	2.48
Y	1nw7	5.09
Y	1nw5	5.21
Y	2bfr	5.25
Y	2bfq	6.89
Y	3f8c	7.68
Y	3f8f	6.63
Y	1y3n	5.55
Y	1y3p	4.82
Y	2qrl	4.00
Y	2qrk	4.26
Y	1ctt	4.52
Y	1ctu	11.92
Y	2rkg	8.09
Y	2rkf	9.08
Y	1n4h	6.55
Y	1nq7	6.80
Y	1o5e	5.74
Y	1p57	4.40
Y	1uj5	3.05
Y	1uj6	3.05
Y	1aj6	5.92
Y	1kzn	8.92
Y	1vyf	8.05
Y	1vyg	8.00
Y	2q89	6.30
Y	2q88	5.80
Y	4tmk	7.70
Y	5tmp	7.47
Z	2fxu	8.15
Z	1qaw	5.12
Z	1px4	3.23
Z	2vuk	3.90
Z	1kye	7.60
Z	1ado	6.00
Z	1jcx	5.15
Z	1ydk	5.89
Z	1gcz	5.13
Z	2v7a	8.30
Z	1ez9	5.10
Z	1i00	6.34
Z	1s5z	3.21
Z	2hjb	4.39
Z	1ucn	5.22
Z	2jew	6.69
Z	3e5a	8.23
Z	1s63	9.05
Z	1qbq	8.30
Z	1kyv	5.92
Z	2gyi	7.00
Z	2v3d	3.94
Z	1jyq	8.70
Z	1rd4	7.74
Z	1xkk	8.52
Z	1yvm	6.40
Z	1n51	4.85
Z	1q5k	7.42
Z	1icj	2.22
Z	2cht	5.52
Z	1oko	4.54
Z	1bxr	3.40
Z	2vj8	8.70
Z	1lyx	4.54
Z	2gvj	9.52
Z	1a4r	6.66
Z	1ro6	6.46
Z	2aj8	6.20
Z	3f80	4.22
Z	1tpw	3.30
Z	1m5w	4.27
Z	2f2h	5.70
Z	2gvv	3.90
Z	1br6	3.22
Z	1uvt	7.64
Z	1ct8	6.52
Z	1xk9	6.85
Z	1l6m	8.10
Z	1ch8	7.00
Z	2qu6	8.52
Z	3bc3	6.81
Z	1grp	3.72
Z	2bo4	4.61
Z	1r0x	3.83
Z	1ogz	5.85
Z	2h6q	5.11
Z	1njs	7.82
Z	1m48	5.09
Z	1i5r	8.52
Z	1cet	2.89
Z	1r0p	8.00
Z	1db1	9.26
Z	1we2	4.36
Z	1dqx	11.05
Z	1rql	2.75
Z	1bq4	5.22
Z	2j4k	4.85
Z	1jgl	8.70
Z	1m6p	5.10
Z	1ex8	6.33
Z	2jbj	9.70
Z	2dw7	4.70
Z	3b2t	5.21
Z	2fgi	7.34
Z	1eix	11.06
Z	1p19	4.11
Z	1wn6	4.68
Z	2itk	7.69
Z	3d7k	4.60
Z	3d0e	8.40
Z	3cke	6.10
Z	1pa9	4.60
Z	1y0l	9.00
Z	1wc1	4.00
Z	1gar	10.00
Z	1alw	6.52
Z	1ogd	3.03
Z	5yas	3.26
Z	2doo	7.17
Z	3b4p	5.40
Z	2q8z	5.68
Z	2rkp	4.53
Z	1hlk	5.00
Z	1ork	8.81
Z	1bzy	8.34
Z	1dy4	4.36
Z	1ssq	6.00
Z	2hxm	5.22
Z	1dzk	6.10
Z	2rio	4.69
Z	1nli	3.59
Z	2ihj	4.59
Z	1duv	11.80
Z	1n7m	5.71
Z	1tkb	8.00
Z	2cbj	8.27
Z	2ypi	4.82
Z	2e7l	7.54
Z	3ery	5.66
Z	1pfu	2.72
Z	1m13	7.57
Z	3e64	7.11
Z	1m1b	4.66
Z	1wei	9.00
Z	1h1d	8.22
Z	3clp	3.69
Z	1y4z	7.24
Z	3ckb	2.98
Z	2h5a	5.10
Z	3d2e	6.42
Z	2gz2	5.22
Z	3ebl	6.30
Z	2a4m	4.52
Z	1t7d	6.03
Z	1q91	4.15
Z	2gl0	4.82
Z	1wcq	6.26
Z	1pgp	5.70
Z	1uou	7.70
Z	3jdw	3.60
Z	1dfo	6.70
Z	2qpu	3.60
Z	1szd	4.54
Z	1qq9	2.06
Z	2v8w	6.82
Z	2qmj	4.21
Z	1n1t	3.85
Z	1pkx	6.92
Z	2ri9	3.22
Z	2ewb	6.10
Z	3b2q	4.55
Z	1x8j	6.96
Z	3eqr	8.70
Z	2jfz	5.24
Z	2aac	2.22
Z	1b55	7.40
Z	1nki	6.70
Z	1mfi	5.59
Z	2ivu	6.43
Z	1u1w	5.85
Z	1a4k	8.00
Z	1i7z	6.40
Z	1kdk	9.05
Z	2hqu	5.14
Z	1zhy	6.52
Z	1tq4	6.19
Z	1y8o	5.89
Z	2gsu	3.59
Z	1utc	4.55
Z	2vc7	3.36
Z	1xbb	5.30
Z	1drv	6.54
Z	1o9d	5.60
Z	1lyb	11.42
Z	1qji	4.85
Z	1qft	8.77
Z	1lrh	6.82
Z	1h2t	7.89
Z	2o1c	4.72
Z	1swg	7.36
Z	1kc7	5.52
Z	2epn	7.22
Z	1gai	8.00
Z	3cpj	4.72
Z	2pu1	5.85
Z	1efy	8.22
Z	2am4	3.72
Z	2b4l	4.77
Z	1ro7	3.18
Z	1lbf	7.85
Z	2gkl	5.35
Z	2pql	7.28
Z	1n8v	6.03
Z	2bt9	6.19
Z	2p09	6.35
Z	1jak	5.57
Z	1tuf	4.05
Z	2z8e	8.00
Z	2hzl	6.57
Z	2i80	5.40
Z	1oba	2.44
Z	4ts1	4.94
Z	2mas	7.52
Z	2zif	4.37
Z	2bvd	6.00
Z	1c3x	3.68
Z	3czv	7.80
Z	2br6	2.96
Z	1qan	4.48
Z	2vyt	2.74
Z	1oss	4.79
Z	1d6v	6.17
Z	1o8b	2.68
Z	1qca	5.27
Z	3eeb	5.89
Z	1atl	6.28
Z	2fxv	5.35
Z	2r0h	3.51
Z	1kjr	6.06
Z	1ow4	5.68
Z	1bai	7.70
Z	1k1y	3.22
Z	1m7y	10.96
Z	2vk6	5.30
Z	1d2e	6.00
Z	1urg	5.82
Z	2sim	3.42
Z	1pot	5.49
Z	1yon	3.60
Z	2q6f	5.44
Z	1k27	9.00
Z	1qy5	6.70
Z	1wht	3.70
Z	1jt1	3.40
Z	1amk	4.30
Z	1t32	7.42
Z	1ugp	2.89
Z	1t31	8.64
Z	1h4w	4.66
Z	1a0q	7.57
Z	1uwf	6.82
Z	2pv1	7.14
Z	1obx	5.72
Z	2vc9	8.44
Z	2pnc	3.33
Z	1w96	8.41
Z	3c2u	2.90
Z	1a99	5.70
Z	2qm7	5.89
Z	2qry	8.64
Z	1wm1	6.30
Z	1ofz	4.62
Z	2pfy	6.52
Z	2csn	4.41
Z	2rcb	6.79
Z	1rpj	6.48
Z	1vkj	4.85
Z	2r5a	2.60
Z	1xff	4.82
Z	1dqn	8.00
Z	1r4w	4.05
Z	2hf8	5.47
Z	1m2x	4.15
Z	2vt3	4.15
Z	1yfz	4.35
Z	2v54	4.60
Z	1mhw	7.35
Z	1h0a	5.44
Z	1nu3	4.00
Z	1elr	4.96
Z	1fdq	7.27
Z	1x8d	2.21
Z	1jzs	6.60
Z	1lox	5.52
Z	2q8h	3.00
Z	2p4s	9.51
Z	1moq	3.46
Z	1xjd	9.48
Z	1g9r	5.70
Z	2v77	5.06
Z	2dua	4.77
Z	2v3u	3.00
Z	1ii5	6.62
Z	1wdn	6.30
Z	2vfk	3.71
Z	1vyq	5.30
Z	2qm9	7.77
Z	3bu1	8.15
Z	3kiv	4.70
Z	1uz4	3.40
Z	1pdz	3.70
Z	1fch	7.15
Z	2toh	4.15
Z	2h6t	7.22
Z	2r75	6.15
Z	2qv7	3.66
Z	1r9l	5.40
Z	1xt8	6.85
Z	2ews	6.62
Z	2yz3	6.66
Z	1wvc	4.46
Z	1byk	5.00
Z	2qbu	6.19
Z	1r6n	7.40
Z	1nf8	7.82
Z	1ui0	7.06
Z	2qt5	5.03
Z	2qbw	7.25
Z	2qx0	6.11
Z	3brn	8.70
Z	1ws1	9.55
Z	2e5y	5.85
Z	1fao	7.37
Z	2cia	6.43
Z	2p3c	7.62
Z	1x9d	3.96
Z	1yqy	7.62
Z	1ua4	4.22
Z	1n4k	10.05
Z	2v95	8.30
Z	2rcn	6.00
Z	2oi2	6.30
Z	1xap	8.70
Z	2cbz	3.93
Z	2f5t	5.17
Z	1xk5	6.00
Z	1fzq	7.62
Z	1h6h	5.30
Z	2hw2	2.97
Z	1mai	6.68
Z	1ikt	3.40
