# Supplementary material for: Substituting random forest for multiple linear regression improves binding affinity prediction of scoring functions: Cyscore as a case study
Source: BMC Bioinformatics. 2014 Aug 27;15(1):291. doi: 10.1186/1471-2105-15-291 (PMC4153907; doi:10.1186/1471-2105-15-291)
Supplement: Supplementary file 3 — Additional file 3: Stat. This Excel file contains the prediction performance of MLR::Cyscore, RF::Cyscore, RF::CyscoreVina and RF::CyscoreVinaElem trained with varying numbers of samples and tested on the PDBbind v2007, v2012 and v2013 benchmarks and also in the standard 5-fold and leave-cluster-out cross validations in terms of root mean square error RMSE, standard deviation SD in linear correlation on the test set, Pearson correlation coefficient Rp, Spearman correlation coefficient Rs and Kendall correlation coefficient Rk. (XLSX 28 KB) [file 12859_2014_6553_MOESM3_ESM.xlsx]

## Sheet: PDBbind v2007 benchmark (N=195)
model	samples	RMSE	SD	Rp	Rs	Rk
MLR::Cyscore	247	1.8	1.79	0.66	0.687	0.497
MLR::Cyscore	1105	1.87	1.82	0.649	0.681	0.491
RF::Cyscore	247	1.82	1.82	0.648	0.648	0.468
RF::Cyscore	1105	1.75	1.73	0.687	0.694	0.503
RF::CyscoreVina	247	1.78	1.79	0.662	0.668	0.484
RF::CyscoreVina	1105	1.63	1.58	0.749	0.759	0.565
RF::CyscoreVinaElem	247	1.77	1.77	0.673	0.689	0.5
RF::CyscoreVinaElem	1105	1.52	1.42	0.803	0.798	0.606

## Sheet: PDBbind v2012 benchmark (N=201)
model	samples	RMSE	SD	Rp	Rs	Rk
MLR::Cyscore	247	1.88	1.89	0.63	0.639	0.457
MLR::Cyscore	2696	1.99	1.94	0.604	0.614	0.44
RF::Cyscore	247	1.87	1.87	0.637	0.641	0.458
RF::Cyscore	2696	1.89	1.84	0.653	0.649	0.474
RF::CyscoreVina	247	1.85	1.86	0.644	0.652	0.466
RF::CyscoreVina	2696	1.83	1.77	0.683	0.678	0.493
RF::CyscoreVinaElem	247	1.86	1.87	0.64	0.642	0.46
RF::CyscoreVinaElem	2696	1.74	1.64	0.736	0.732	0.538

## Sheet: PDBbind v2013 benchmark (N=592)
model	samples	RMSE	SD	Rp	Rs	Rk
MLR::Cyscore	247	1.75	1.63	0.579	0.592	0.418
MLR::Cyscore	592	1.62	1.62	0.588	0.598	0.422
MLR::Cyscore	1184	1.62	1.62	0.588	0.598	0.422
MLR::Cyscore	1776	1.61	1.61	0.59	0.6	0.424
MLR::Cyscore	2367	1.62	1.62	0.589	0.6	0.423
RF::Cyscore	592	1.59	1.59	0.609	0.6	0.424
RF::Cyscore	1184	1.56	1.55	0.629	0.619	0.442
RF::Cyscore	1776	1.54	1.53	0.642	0.628	0.45
RF::Cyscore	2367	1.51	1.51	0.657	0.641	0.46
RF::CyscoreVina	592	1.49	1.49	0.669	0.663	0.477
RF::CyscoreVina	1184	1.43	1.42	0.702	0.698	0.507
RF::CyscoreVina	1776	1.41	1.4	0.716	0.71	0.517
RF::CyscoreVina	2367	1.38	1.37	0.73	0.725	0.53
RF::CyscoreVinaElem	592	1.42	1.41	0.71	0.707	0.516
RF::CyscoreVinaElem	1184	1.36	1.35	0.737	0.739	0.547
RF::CyscoreVinaElem	1776	1.32	1.31	0.755	0.76	0.562
RF::CyscoreVinaElem	2367	1.3	1.29	0.764	0.766	0.57

## Sheet: 5-fold CV on PDBbind v2013
model	partition	samples	RMSE	SD	Rp	Rs	Rk
MLR::Cyscore	1	592	1.66	1.66	0.56	0.555	0.388
MLR::Cyscore	2	592	1.62	1.62	0.589	0.6	0.423
MLR::Cyscore	3	592	1.69	1.7	0.531	0.529	0.373
MLR::Cyscore	4	592	1.68	1.68	0.542	0.557	0.39
MLR::Cyscore	5	591	1.65	1.65	0.559	0.553	0.388
RF::Cyscore	1	592	1.6	1.6	0.601	0.588	0.416
RF::Cyscore	2	592	1.51	1.51	0.657	0.641	0.46
RF::Cyscore	3	592	1.66	1.66	0.561	0.545	0.391
RF::Cyscore	4	592	1.63	1.63	0.58	0.576	0.408
RF::Cyscore	5	591	1.57	1.57	0.615	0.586	0.418
RF::CyscoreVina	1	592	1.41	1.41	0.708	0.709	0.517
RF::CyscoreVina	2	592	1.38	1.37	0.73	0.725	0.53
RF::CyscoreVina	3	592	1.49	1.49	0.668	0.665	0.488
RF::CyscoreVina	4	592	1.51	1.51	0.657	0.661	0.475
RF::CyscoreVina	5	591	1.42	1.42	0.701	0.692	0.502
RF::CyscoreVinaElem	1	592	1.33	1.33	0.748	0.746	0.554
RF::CyscoreVinaElem	2	592	1.3	1.29	0.764	0.766	0.57
RF::CyscoreVinaElem	3	592	1.41	1.41	0.711	0.709	0.526
RF::CyscoreVinaElem	4	592	1.41	1.41	0.711	0.722	0.53
RF::CyscoreVinaElem	5	591	1.3	1.3	0.758	0.749	0.556

## Sheet: LCOCV on PDBbind v2009
model	cluster	samples	RMSE	SD	Rp	Rs	Rk
MLR::Cyscore	A	188	1.65	1.53	0.259	0.216	0.144
MLR::Cyscore	B	74	1.24	1.11	0.612	0.695	0.507
MLR::Cyscore	C	57	2.47	1.35	0.473	0.343	0.243
MLR::Cyscore	D	53	1.52	1.4	0.702	0.676	0.505
MLR::Cyscore	E	32	1.23	1.06	0.411	0.313	0.229
MLR::Cyscore	F	32	1.18	0.96	0.604	0.634	0.492
MLR::Cyscore	G	29	1.15	1.14	0.643	0.602	0.424
MLR::Cyscore	H	29	0.96	0.96	0.285	0.122	0.089
MLR::Cyscore	I	17	1.32	1.15	0.537	0.537	0.406
MLR::Cyscore	J	17	1.03	0.78	0.383	0.316	0.25
MLR::Cyscore	K	16	1.41	1.43	0.693	0.706	0.559
MLR::Cyscore	L	16	0.75	0.58	0.538	0.358	0.254
MLR::Cyscore	M	15	1.12	1.2	0.23	0.34	0.268
MLR::Cyscore	N	14	1.15	1.14	0.68	0.635	0.473
MLR::Cyscore	O	13	1.06	0.8	0.841	0.812	0.606
MLR::Cyscore	P	13	1.08	0.85	0.07	0.096	0.078
MLR::Cyscore	Q	13	0.55	0.57	0.834	0.896	0.769
MLR::Cyscore	R	12	1.44	1.33	0.892	0.725	0.595
MLR::Cyscore	S	12	0.9	0.95	0.463	0.544	0.431
MLR::Cyscore	T	11	1.18	1.3	0.435	0.215	0.204
MLR::Cyscore	U	10	1.67	1.63	-0.004	0.248	0.2
MLR::Cyscore	V	10	2.13	1.99	0.479	0.523	0.405
MLR::Cyscore	W	10	1.71	1.87	0.339	0.188	0.135
MLR::Cyscore	X	386	1.73	1.71	0.5	0.577	0.408
MLR::Cyscore	Y	340	1.64	1.64	0.51	0.495	0.341
MLR::Cyscore	Z	321	1.76	1.74	0.407	0.417	0.288
RF::Cyscore	A	188	1.7	1.51	0.31	0.201	0.139
RF::Cyscore	B	74	1.1	1.11	0.61	0.636	0.462
RF::Cyscore	C	57	2.44	1.43	0.368	0.264	0.161
RF::Cyscore	D	53	1.5	1.44	0.68	0.611	0.459
RF::Cyscore	E	32	1.3	1.1	0.338	0.268	0.184
RF::Cyscore	F	32	1.54	1.13	0.367	0.356	0.253
RF::Cyscore	G	29	1.1	1.14	0.642	0.645	0.458
RF::Cyscore	H	29	1.27	0.99	0.056	-0.04	-0.032
RF::Cyscore	I	17	1.16	1.11	0.582	0.602	0.415
RF::Cyscore	J	17	1.04	0.76	0.444	0.365	0.338
RF::Cyscore	K	16	1.67	1.76	0.455	0.466	0.312
RF::Cyscore	L	16	0.76	0.58	0.535	0.33	0.226
RF::Cyscore	M	15	1.07	1.06	0.505	0.281	0.174
RF::Cyscore	N	14	0.98	1.03	0.748	0.648	0.473
RF::Cyscore	O	13	1.14	1.01	0.733	0.817	0.632
RF::Cyscore	P	13	1.09	0.85	0.12	0.097	0.092
RF::Cyscore	Q	13	0.76	0.66	0.762	0.757	0.606
RF::Cyscore	R	12	1.57	1.51	0.858	0.62	0.412
RF::Cyscore	S	12	1.06	1.04	0.212	0.375	0.321
RF::Cyscore	T	11	1.28	1.35	0.358	0.21	0.13
RF::Cyscore	U	10	1.65	1.62	0.116	0.188	0.18
RF::Cyscore	V	10	1.9	1.89	0.556	0.37	0.333
RF::Cyscore	W	10	1.78	1.94	0.236	0.188	0.067
RF::Cyscore	X	386	1.61	1.6	0.587	0.598	0.42
RF::Cyscore	Y	340	1.64	1.63	0.522	0.505	0.349
RF::Cyscore	Z	321	1.81	1.75	0.397	0.395	0.272
RF::CyscoreVina	A	188	1.76	1.56	0.182	0.105	0.069
RF::CyscoreVina	B	74	0.96	0.97	0.723	0.7	0.515
RF::CyscoreVina	C	57	2.6	1.37	0.448	0.372	0.27
RF::CyscoreVina	D	53	1.47	1.45	0.675	0.675	0.507
RF::CyscoreVina	E	32	1.36	0.98	0.538	0.542	0.391
RF::CyscoreVina	F	32	1.53	1.02	0.533	0.498	0.355
RF::CyscoreVina	G	29	1.25	1.27	0.516	0.436	0.319
RF::CyscoreVina	H	29	1.1	0.98	0.188	0.077	0.062
RF::CyscoreVina	I	17	0.94	0.91	0.748	0.664	0.504
RF::CyscoreVina	J	17	0.92	0.72	0.518	0.443	0.332
RF::CyscoreVina	K	16	1.47	1.51	0.645	0.643	0.481
RF::CyscoreVina	L	16	0.9	0.6	0.493	0.322	0.209
RF::CyscoreVina	M	15	1.11	0.99	0.595	0.481	0.371
RF::CyscoreVina	N	14	1.04	1.12	0.696	0.565	0.385
RF::CyscoreVina	O	13	1.14	1.02	0.729	0.661	0.494
RF::CyscoreVina	P	13	1.08	0.85	0.116	0.121	0.103
RF::CyscoreVina	Q	13	0.95	0.62	0.799	0.764	0.59
RF::CyscoreVina	R	12	1.54	1.51	0.86	0.687	0.504
RF::CyscoreVina	S	12	0.87	0.95	0.457	0.403	0.351
RF::CyscoreVina	T	11	1.35	1.36	0.345	0.215	0.167
RF::CyscoreVina	U	10	1.73	1.62	0.089	0.176	0.111
RF::CyscoreVina	V	10	1.82	1.76	0.632	0.467	0.289
RF::CyscoreVina	W	10	1.81	1.96	0.183	0.03	0.022
RF::CyscoreVina	X	386	1.58	1.56	0.61	0.612	0.435
RF::CyscoreVina	Y	340	1.55	1.55	0.583	0.58	0.408
RF::CyscoreVina	Z	321	1.7	1.68	0.476	0.467	0.33
RF::CyscoreVinaElem	A	188	1.77	1.56	0.166	0.129	0.096
RF::CyscoreVinaElem	B	74	0.93	0.93	0.751	0.715	0.533
RF::CyscoreVinaElem	C	57	2.33	1.35	0.481	0.234	0.177
RF::CyscoreVinaElem	D	53	1.46	1.4	0.699	0.68	0.493
RF::CyscoreVinaElem	E	32	1.23	0.89	0.643	0.615	0.458
RF::CyscoreVinaElem	F	32	1.61	1.07	0.47	0.47	0.337
RF::CyscoreVinaElem	G	29	1.05	1.06	0.699	0.624	0.441
RF::CyscoreVinaElem	H	29	1.01	0.93	0.354	0.123	0.097
RF::CyscoreVinaElem	I	17	1.06	0.91	0.747	0.644	0.465
RF::CyscoreVinaElem	J	17	1.05	0.68	0.597	0.649	0.474
RF::CyscoreVinaElem	K	16	1.36	1.33	0.739	0.777	0.616
RF::CyscoreVinaElem	L	16	0.97	0.61	0.454	0.309	0.192
RF::CyscoreVinaElem	M	15	1.23	1.03	0.551	0.493	0.39
RF::CyscoreVinaElem	N	14	0.97	1.05	0.738	0.636	0.464
RF::CyscoreVinaElem	O	13	1.12	1.14	0.64	0.525	0.297
RF::CyscoreVinaElem	P	13	1	0.84	0.123	0.016	0.051
RF::CyscoreVinaElem	Q	13	0.59	0.51	0.87	0.896	0.718
RF::CyscoreVinaElem	R	12	1.43	1.31	0.895	0.687	0.534
RF::CyscoreVinaElem	S	12	0.87	0.95	0.457	0.522	0.412
RF::CyscoreVinaElem	T	11	1.36	1.27	0.48	0.21	0.204
RF::CyscoreVinaElem	U	10	1.83	1.63	0.053	0.103	0.067
RF::CyscoreVinaElem	V	10	1.77	1.54	0.734	0.685	0.511
RF::CyscoreVinaElem	W	10	1.91	1.99	0.078	-0.03	0.022
RF::CyscoreVinaElem	X	386	1.54	1.53	0.63	0.632	0.448
RF::CyscoreVinaElem	Y	340	1.51	1.52	0.608	0.595	0.419
RF::CyscoreVinaElem	Z	321	1.67	1.65	0.503	0.507	0.359

## Sheet: LCOCV on PDBbind v2009 (flat)
			MLR::Cyscore					RF::Cyscore					RF::CyscoreVina					RF::CyscoreVinaElem
cluster name	cluster	samples	RMSE	SD	Rp	Rs	Rk	RMSE	SD	Rp	Rs	Rk	RMSE	SD	Rp	Rs	Rk	RMSE	SD	Rp	Rs	Rk
HIV protease	A	188	1.65	1.53	0.259	0.216	0.144	1.7	1.51	0.31	0.201	0.139	1.76	1.56	0.182	0.105	0.069	1.77	1.56	0.166	0.129	0.096
trypsin	B	74	1.24	1.11	0.612	0.695	0.507	1.1	1.11	0.61	0.636	0.462	0.96	0.97	0.723	0.7	0.515	0.93	0.93	0.751	0.715	0.533
carbonic anhydrase	C	57	2.47	1.35	0.473	0.343	0.243	2.44	1.43	0.368	0.264	0.161	2.6	1.37	0.448	0.372	0.27	2.33	1.35	0.481	0.234	0.177
thrombin	D	53	1.52	1.4	0.702	0.676	0.505	1.5	1.44	0.68	0.611	0.459	1.47	1.45	0.675	0.675	0.507	1.46	1.4	0.699	0.68	0.493
protein tyrosine phosphatase	E	32	1.23	1.06	0.411	0.313	0.229	1.3	1.1	0.338	0.268	0.184	1.36	0.98	0.538	0.542	0.391	1.23	0.89	0.643	0.615	0.458
factor Xa	F	32	1.18	0.96	0.604	0.634	0.492	1.54	1.13	0.367	0.356	0.253	1.53	1.02	0.533	0.498	0.355	1.61	1.07	0.47	0.47	0.337
urokinase	G	29	1.15	1.14	0.643	0.602	0.424	1.1	1.14	0.642	0.645	0.458	1.25	1.27	0.516	0.436	0.319	1.05	1.06	0.699	0.624	0.441
different similar transporters	H	29	0.96	0.96	0.285	0.122	0.089	1.27	0.99	0.056	-0.04	-0.032	1.1	0.98	0.188	0.077	0.062	1.01	0.93	0.354	0.123	0.097
c-AMP dependent kinase	I	17	1.32	1.15	0.537	0.537	0.406	1.16	1.11	0.582	0.602	0.415	0.94	0.91	0.748	0.664	0.504	1.06	0.91	0.747	0.644	0.465
β-glucosidase	J	17	1.03	0.78	0.383	0.316	0.25	1.04	0.76	0.444	0.365	0.338	0.92	0.72	0.518	0.443	0.332	1.05	0.68	0.597	0.649	0.474
antibodies	K	16	1.41	1.43	0.693	0.706	0.559	1.67	1.76	0.455	0.466	0.312	1.47	1.51	0.645	0.643	0.481	1.36	1.33	0.739	0.777	0.616
casein kinase II	L	16	0.75	0.58	0.538	0.358	0.254	0.76	0.58	0.535	0.33	0.226	0.9	0.6	0.493	0.322	0.209	0.97	0.61	0.454	0.309	0.192
ribonuclease	M	15	1.12	1.2	0.23	0.34	0.268	1.07	1.06	0.505	0.281	0.174	1.11	0.99	0.595	0.481	0.371	1.23	1.03	0.551	0.493	0.39
thermolysine	N	14	1.15	1.14	0.68	0.635	0.473	0.98	1.03	0.748	0.648	0.473	1.04	1.12	0.696	0.565	0.385	0.97	1.05	0.738	0.636	0.464
CDK2 kinase	O	13	1.06	0.8	0.841	0.812	0.606	1.14	1.01	0.733	0.817	0.632	1.14	1.02	0.729	0.661	0.494	1.12	1.14	0.64	0.525	0.297
glutamate receptor 2	P	13	1.08	0.85	0.07	0.096	0.078	1.09	0.85	0.12	0.097	0.092	1.08	0.85	0.116	0.121	0.103	1	0.84	0.123	0.016	0.051
P38 kinase	Q	13	0.55	0.57	0.834	0.896	0.769	0.76	0.66	0.762	0.757	0.606	0.95	0.62	0.799	0.764	0.59	0.59	0.51	0.87	0.896	0.718
β-secretase I	R	12	1.44	1.33	0.892	0.725	0.595	1.57	1.51	0.858	0.62	0.412	1.54	1.51	0.86	0.687	0.504	1.43	1.31	0.895	0.687	0.534
tRNA-guanine transglycosylase	S	12	0.9	0.95	0.463	0.544	0.431	1.06	1.04	0.212	0.375	0.321	0.87	0.95	0.457	0.403	0.351	0.87	0.95	0.457	0.522	0.412
endothiapepsin	T	11	1.18	1.3	0.435	0.215	0.204	1.28	1.35	0.358	0.21	0.13	1.35	1.36	0.345	0.215	0.167	1.36	1.27	0.48	0.21	0.204
α-mannosidase 2	U	10	1.67	1.63	-0.004	0.248	0.2	1.65	1.62	0.116	0.188	0.18	1.73	1.62	0.089	0.176	0.111	1.83	1.63	0.053	0.103	0.067
carboxypeptidase A	V	10	2.13	1.99	0.479	0.523	0.405	1.9	1.89	0.556	0.37	0.333	1.82	1.76	0.632	0.467	0.289	1.77	1.54	0.734	0.685	0.511
penicillopepsin	W	10	1.71	1.87	0.339	0.188	0.135	1.78	1.94	0.236	0.188	0.067	1.81	1.96	0.183	0.03	0.022	1.91	1.99	0.078	-0.03	0.022
families with 4-9 complexes	X	386	1.73	1.71	0.5	0.577	0.408	1.61	1.6	0.587	0.598	0.42	1.58	1.56	0.61	0.612	0.435	1.54	1.53	0.63	0.632	0.448
families with 2-3 complexes	Y	340	1.64	1.64	0.51	0.495	0.341	1.64	1.63	0.522	0.505	0.349	1.55	1.55	0.583	0.58	0.408	1.51	1.52	0.608	0.595	0.419
singletons	Z	321	1.76	1.74	0.407	0.417	0.288	1.81	1.75	0.397	0.395	0.272	1.7	1.68	0.476	0.467	0.33	1.67	1.65	0.503	0.507	0.359
average			1.34731	1.23731	0.492923	0.470346	0.357808	1.38154	1.26923	0.465269	0.413577	0.301385	1.36654	1.22654	0.5145	0.450231	0.329769	1.33192	1.18	0.544615	0.478692	0.356731
standard deviation			0.413889	0.375884	0.216301	0.217033	0.173126	0.382961	0.369135	0.209403	0.212383	0.162911	0.39489	0.36355	0.211257	0.211419	0.158226	0.390079	0.353999	0.22804	0.25054	0.184488
